# Supplementary material for: Construction of a prognostic survival model for colorectal cancer patients using CT image texture analysis: a prospective cohort study
Source: Front Oncol. 2026 Jan 12;15:1738696. doi: 10.3389/fonc.2025.1738696 (PMC12832443; doi:10.3389/fonc.2025.1738696)
Supplement: Supplementary file 1 [file DataSheet1.xlsx]

## Sheet: Sheet1
年龄	性别	吸烟	饮酒	CEA	CA199	生存时间	group	Mean	Variance	Skewness	Kurtosis	Perc.01%	Perc.10%	Perc.50%	Perc.90%	Perc.99%	_Area_S(1,0)	S(1,0)AngScMom	S(1,0)Contrast	S(1,0)Correlat	S(1,0)SumOfSqs	S(1,0)InvDfMom	S(1,0)SumAverg	S(1,0)SumVarnc	S(1,0)SumEntrp	S(1,0)Entropy	S(1,0)DifVarnc	S(1,0)DifEntrp	_Area_S(0,1)	S(0,1)AngScMom	S(0,1)Contrast	S(0,1)Correlat	S(0,1)SumOfSqs	S(0,1)InvDfMom	S(0,1)SumAverg	S(0,1)SumVarnc	S(0,1)SumEntrp	S(0,1)Entropy	S(0,1)DifVarnc	S(0,1)DifEntrp	_Area_S(1,1)	S(1,1)AngScMom	S(1,1)Contrast	S(1,1)Correlat	S(1,1)SumOfSqs	S(1,1)InvDfMom	S(1,1)SumAverg	S(1,1)SumVarnc	S(1,1)SumEntrp
age	sex	smoke	drink	cea	ca199	time	group	v2	v3	v4	v5	v6	v7	v8	v9	v10	v11	v12	v13	v14	v15	v16	v17	v18	v19	v20	v21	v22	v23	v24	v25	v26	v27	v28	v29	v30	v31	v32	v33	v34	v35	v36	v37	v38	v39	v40	v41	v42	v43
63	1	0	1	4	7.71	60	0	97.2812	1015.57	-0.653027	0.0857624	5	54	101	134	151	1934	0.00425681	13.2048	0.888448	59.1865	0.304672	50.3816	223.541	1.74395	2.49886	5.79082	0.888932	1926	0.0042599	13.0986	0.88888	58.939	0.330139	50.459	222.657	1.74679	2.4998	6.02073	0.896479	1886	0.00352882	21.8844	0.817436	59.9364	0.267633	50.5843	217.861	1.73652
68	2	1	1	6.27	2	60	0	105.377	575.761	-0.430133	0.893292	39	76	106	135	155	3590	0.00415794	16.0368	0.766704	34.37	0.271212	53.8306	121.443	1.64123	2.50816	6.12216	0.950589	3600	0.00341713	26.6183	0.616745	34.7267	0.225065	53.7717	112.288	1.62172	2.58869	10.1843	1.05341	3548	0.00311702	34.7559	0.493401	34.3032	0.186502	53.8867	102.457	1.60362
62	1	1	1	2.13	2.6	60	0	99.6213	800.769	-1.39696	2.71329	1	67	105	128	147	3828	0.00572775	15.0768	0.841682	47.6157	0.327684	50.9922	175.386	1.64694	2.41086	7.89586	0.893168	3816	0.00460106	19.3643	0.798252	47.9911	0.259232	51.0068	172.6	1.63263	2.48916	8.22867	0.974641	3768	0.00424037	27.509	0.72055	49.2199	0.244854	50.923	169.37	1.61845
80	2	1	0	1.67	2.56	60	0	115.915	560.033	-1.73073	3.93431	31	90	121	138	147	2748	0.013071	9.89447	0.845951	32.1147	0.46646	59.2147	118.565	1.53593	2.10939	6.10416	0.787372	2740	0.0133201	4.70511	0.929546	33.3914	0.496426	59.1241	128.861	1.54328	2.08042	2.48784	0.694534	2686	0.0107696	13.9531	0.781671	31.9543	0.401812	59.3976	113.864	1.5211
57	1	1	1	2.26	2.38	60	0	117.681	760.961	-1.24602	2.61064	18	86	121	148	166	2946	0.00490338	12.5139	0.85761	43.9425	0.299325	60.1066	163.256	1.65935	2.44694	5.03984	0.891989	2928	0.00433701	18.4331	0.781879	42.2543	0.267283	60.2199	150.584	1.65125	2.49639	7.89718	0.965134	2894	0.00380121	25.4665	0.705779	43.2778	0.220257	60.1576	147.645	1.64283
21	2	1	0	1	2	60	0	139.116	469.389	-2.33356	11.2939	39	124	141	159	185	5326	0.0173642	5.05182	0.909459	27.898	0.504611	70.5359	106.54	1.48999	2.02547	2.92349	0.678416	5328	0.014018	6.79129	0.875839	27.3487	0.435242	70.527	102.604	1.48319	2.10719	3.5718	0.748661	5278	0.0139288	9.03221	0.83487	27.3487	0.424954	70.5836	100.363	1.47705
62	1	0	0	1	3.6	60	0	108.648	1101.33	-1.04418	0.968396	10	59	115	143	165	3930	0.00514979	20.3796	0.842604	64.74	0.342814	55.6947	238.581	1.73848	2.52412	11.7453	0.941348	3914	0.00539042	11.5698	0.911758	65.5568	0.365012	55.4624	250.657	1.74242	2.48167	5.79208	0.861469	3874	0.00428522	26.6288	0.787348	62.6112	0.290085	55.8234	223.816	1.72594
58	1	0	1	3.59	11.68	60	0	88.001	899.345	-0.717215	0.426264	1	50	93	122	142	3956	0.0047098	10.5652	0.904891	55.5426	0.35476	44.9828	211.605	1.72963	2.47243	4.91919	0.854835	3944	0.00400729	14.502	0.868448	55.1192	0.306575	45.0629	205.975	1.72521	2.53335	6.43781	0.921854	3870	0.00341179	21.4537	0.804199	54.7845	0.26589	45.2067	197.684	1.71776
75	2	1	0	2.23	10.41	60	0	135.583	837.055	-0.795509	1.20322	46	99	140	167	191	13048	0.0070483	4.73222	0.952673	49.9946	0.460756	68.868	195.246	1.73457	2.34954	2.21685	0.706936	13004	0.0043862	9.88527	0.901372	50.1138	0.314978	68.8763	190.57	1.72666	2.51896	3.74627	0.848438	12956	0.00410893	12.5056	0.872183	48.9197	0.294223	69.0184	183.173	1.71968
39	1	1	1	1	3.41	60	0	109.808	786.855	-1.27292	1.94379	17	70	116	138	157	10580	0.00787972	6.85898	0.925871	46.2641	0.413031	56.0556	178.197	1.66924	2.34196	3.29695	0.767129	10580	0.00617806	9.51002	0.898109	46.6678	0.341315	56.042	177.161	1.66278	2.43043	3.94256	0.843211	10508	0.00494169	16.7195	0.815943	45.4191	0.269403	56.212	164.957	1.6436
52	1	0	0	1.57	7.14	60	0	85.5923	2085.84	-0.11454	-0.63722	1	17	91	142	185	3046	0.00253478	19.782	0.921448	125.917	0.262618	44.0683	483.885	1.90694	2.74946	8.08857	0.990116	3006	0.00191832	53.0339	0.7872	124.61	0.182816	43.9681	445.406	1.88499	2.88737	21.9921	1.18821	2974	0.00160956	66.2798	0.729843	122.669	0.158232	44.4936	424.395	1.88482
62	2	1	0	1.02	2	60	0	96.748	1567.66	0.127403	1.02126	1	43	100	137	212	8132	0.00342066	13.3089	0.931025	96.4757	0.321672	49.5234	372.594	1.85857	2.66375	5.87235	0.909635	8082	0.00336537	13.3873	0.93104	97.0656	0.321272	49.5036	374.875	1.85699	2.66787	5.90453	0.911068	8058	0.00259255	24.0469	0.875958	96.9305	0.249189	49.5803	363.675	1.85214
59	1	1	1	1.69	7.71	60	0	126.39	1004.17	-0.969148	1.64826	29	83	132	158	189	7020	0.00853094	6.1906	0.947323	58.7604	0.455396	64.4966	228.851	1.74225	2.34712	3.26367	0.735696	7028	0.00859648	6.52248	0.945333	59.6562	0.460856	64.4189	232.102	1.74348	2.35685	3.4535	0.757909	6926	0.00630563	12.972	0.888775	58.3143	0.360713	64.6717	220.285	1.73698
28	1	0	1	4.09	10.71	60	0	89.9784	992.634	-0.655317	0.0403934	8	42	96	126	147	4166	0.00446209	9.71675	0.91737	58.7965	0.34796	46.3418	225.469	1.75376	2.50982	4.19211	0.844013	4218	0.00430857	9.65955	0.917985	58.8888	0.327102	46.3442	225.896	1.75529	2.50764	3.8576	0.841275	4112	0.00349267	16.7802	0.854858	57.8059	0.279824	46.5837	214.443	1.74521
71	2	0	0	2.6	12.96	60	0	114.397	1920.06	-0.84928	0.18569	1	43	126	158	191	5458	0.00390221	15.5211	0.932094	114.283	0.33691	58.69	441.611	1.85697	2.6344	7.76743	0.925095	5492	0.00322398	16.8645	0.927579	116.433	0.294148	58.4487	448.869	1.85413	2.68461	7.49371	0.954264	5432	0.00289244	28.4311	0.875508	114.188	0.257633	58.7824	428.323	1.8516
79	2	0	0	5.87	2	60	0	126.704	1574.39	-0.563227	1.47092	6	76	131	168	224	6570	0.00365	15.2213	0.919076	94.0464	0.318825	64.4791	360.964	1.84437	2.64869	7.36767	0.919605	6578	0.00266637	25.1535	0.868415	95.5792	0.252731	64.3606	357.163	1.83695	2.75854	11.6503	1.02285	6498	0.00234762	38.578	0.7935	93.4091	0.219695	64.6802	335.058	1.8238
53	1	0	0	1.39	2.51	60	1	132.165	1080.85	-0.782734	1.41469	28	92	136	169	200	3938	0.00391969	13.8969	0.890218	63.2932	0.297682	67.4703	239.276	1.77125	2.57665	5.79942	0.916584	3950	0.0025237	31.4218	0.756279	64.4626	0.192795	67.2851	226.429	1.74902	2.738	11.442	1.08161	3856	0.00242361	38.9502	0.696852	64.2428	0.176504	67.4595	218.021	1.74057
63	1	1	1	3.07	8.91	60	1	107.066	1949.28	-0.838071	0.047033	1	31	117	154	181	3228	0.00288427	19.4219	0.918452	119.083	0.265603	54.7094	456.911	1.85747	2.69014	8.34797	0.979599	3236	0.00273747	23.9697	0.897509	116.936	0.257543	55.0179	443.774	1.8493	2.72283	10.6504	1.02262	3212	0.00215025	37.4583	0.840106	117.135	0.203206	54.9701	431.08	1.84219
63	1	1	1	1.27	2	50	1	139.376	2321.96	-0.884775	0.785432	1	74	147	192	230	4318	0.00275632	16.1774	0.940648	136.284	0.297434	71.3418	528.958	1.92	2.72306	7.1774	0.943619	4346	0.00159183	47.4533	0.827111	137.236	0.18391	71.1348	501.492	1.89941	2.92533	19.5333	1.16621	4266	0.00149516	60.0525	0.774333	133.056	0.167482	71.489	472.17	1.8928
50	1	0	1	1.02	2.31	60	1	136.367	1764.67	-0.716351	0.983321	7	83	142	184	224	3936	0.00257693	22.9624	0.89023	104.593	0.250233	69.7642	395.409	1.87243	2.74669	10.0346	1.0088	3976	0.00159521	63.5659	0.689542	102.375	0.147821	69.8265	345.932	1.84261	2.93077	24.3397	1.22811	3894	0.0015771	74.7165	0.633842	102.028	0.140341	70.0621	333.394	1.83718
70	1	1	0	5.8	2	60	1	124.57	1642.44	-0.685911	0.411115	10	69	130	171	200	4590	0.00243572	20.4052	0.895754	97.8708	0.241258	63.6052	371.078	1.86624	2.75586	8.04671	0.991084	4620	0.00179091	38.4199	0.805767	98.9018	0.19368	63.4823	357.187	1.85244	2.87142	15.2384	1.12552	4556	0.00158191	56.4908	0.707817	96.6702	0.168891	63.8262	330.19	1.84001
74	2	0	1	4.78	2	60	1	138.558	1037.08	-0.960893	1.42103	42	91	144	172	197	7684	0.00601451	6.90916	0.944986	62.7941	0.404205	70.3313	244.267	1.75574	2.43224	3.2264	0.770056	7618	0.00368209	18.6117	0.845379	60.1848	0.271853	70.6122	222.128	1.73026	2.62693	7.80075	0.977014	7544	0.00330844	24.2357	0.798799	60.2275	0.238507	70.6864	216.674	1.72065
56	2	0	1	2.57	2	55	1	120.043	916.733	-0.853208	2.4112	5	85	122	154	183	5212	0.00535742	8.04566	0.922562	51.9488	0.378341	61.3526	199.749	1.73034	2.43309	3.64146	0.802823	5218	0.00358321	17.1073	0.838471	52.9542	0.264236	61.102	194.709	1.71852	2.58891	6.84228	0.954278	5088	0.00328596	23.5672	0.761478	49.4026	0.2418	61.5303	174.043	1.70755
55	1	1	0	2.08	2.41	60	1	113.072	1363.75	-0.530522	0.290115	5	66	115	158	185	3288	0.00320953	14.2549	0.912746	81.6858	0.307204	58.0006	312.488	1.83193	2.62049	6.20984	0.919038	3292	0.00231036	30.0869	0.816887	82.1539	0.242957	57.9459	298.529	1.82069	2.75378	13.1651	1.07508	3218	0.00203273	43.1243	0.732026	80.4636	0.203214	58.3686	278.73	1.80948
65	1	0	0	1.47	3.85	60	1	135.19	641.017	-0.444563	1.22809	57	106	136	165	192	2404	0.00617212	8.16972	0.89176	37.7389	0.377518	68.8053	142.786	1.67028	2.35808	3.66204	0.806312	2428	0.00377359	22.1178	0.713071	38.5422	0.249164	68.7175	132.051	1.64409	2.53993	8.89193	1.01512	2366	0.0037085	26.5748	0.656203	38.649	0.217062	68.8352	128.021	1.63103
65	1	0	1	1.83	7.66	60	1	118.119	1124.93	-0.919951	0.801812	18	70	124	155	175	6944	0.00444604	9.74626	0.927305	67.0349	0.346466	60.3978	258.393	1.77718	2.53619	4.19963	0.845932	7014	0.00371826	12.769	0.905259	67.3895	0.298864	60.3031	256.789	1.77455	2.59332	5.18652	0.89823	6890	0.00336151	18.036	0.864222	66.417	0.274691	60.5382	247.632	1.76526
55	1	0	1	9.42	18.8	60	1	136.626	705.755	-0.754862	2.12153	56	103	139	167	192	4054	0.00540204	10.2659	0.878898	42.3855	0.34494	69.4993	159.276	1.68485	2.42911	4.60916	0.847191	4058	0.00335585	26.6865	0.690669	43.1359	0.218343	69.4081	145.857	1.6619	2.61879	10.2379	1.04855	4010	0.00314687	32.5347	0.620376	42.8511	0.2053	69.5501	138.87	1.65426
78	1	1	1	1.82	17.7	60	1	129.039	977.307	-0.597659	0.771633	37	89	131	165	193	4776	0.00406967	13.2198	0.885428	57.6924	0.322404	65.9426	217.55	1.76367	2.55134	6.20001	0.891212	4820	0.00262366	30.5124	0.738265	58.2888	0.215027	65.7988	202.643	1.74403	2.7269	12.3564	1.07474	4718	0.00246807	37.5952	0.670441	57.0385	0.200917	66.0886	190.559	1.73166
81	2	0	0	2.09	22.92	48	1	141.191	516.219	-1.24087	3.39647	60	117	144	165	185	6210	0.00947228	5.70821	0.907468	30.8444	0.436842	71.6	117.669	1.60049	2.23239	2.78582	0.725895	6160	0.00572878	14.1338	0.766816	30.306	0.290387	71.6351	107.09	1.57027	2.41445	5.75011	0.919691	6124	0.00553502	16.5085	0.725407	30.0599	0.275753	71.6933	103.731	1.56349
64	1	0	0	1.47	2	60	1	126.311	929.066	-1.1064	1.73576	21	86	131	160	177	3426	0.00444099	13.3911	0.878626	55.1649	0.306216	64.4349	207.269	1.71972	2.49835	6.00657	0.893967	3454	0.00317885	23.9629	0.78095	54.6973	0.211359	64.4076	194.826	1.69972	2.62599	8.67742	1.0254	3388	0.00296536	32.5567	0.703394	54.882	0.203012	64.6039	186.971	1.69045
62	2	1	1	2.63	65.23	60	1	136.685	751.95	-0.620743	0.712593	59	100	140	169	190	4678	0.00544725	7.4938	0.913897	43.5164	0.364309	69.6768	166.572	1.70688	2.40835	3.0908	0.791065	4710	0.00402279	13.4675	0.848251	44.3743	0.289998	69.5219	164.03	1.70401	2.5348	5.33473	0.911839	4650	0.00343624	19.3811	0.778482	43.746	0.239252	69.7037	155.603	1.69259
71	2	1	0	1.79	7.86	60	1	131.824	599.528	-1.22188	3.81087	52	103	134	159	176	4460	0.00749633	7.41031	0.891933	34.2856	0.404322	67.2103	129.732	1.63169	2.30275	3.54724	0.784653	4510	0.00553685	11.4191	0.836138	34.8435	0.308179	67.0803	127.955	1.6263	2.40861	4.60593	0.873643	4432	0.00490474	15.6191	0.773855	34.5334	0.281283	67.2717	122.515	1.61194
83	2	1	1	8.37	26.51	60	2	132.285	1199.23	-1.50944	2.28417	6	82	143	164	177	5582	0.00673924	13.7291	0.903326	71.0076	0.367968	67.5478	270.301	1.70552	2.43834	7.52116	0.878561	5606	0.00726319	13.685	0.904894	71.9462	0.394489	67.3846	274.1	1.71084	2.42275	8.07841	0.860113	5524	0.00555708	25.4667	0.816725	69.4767	0.307009	67.7686	252.44	1.69435
65	2	0	0	1	11.7	31	2	131.587	1310.27	-0.359936	0.290125	33	85	133	175	209	4946	0.00310601	13.3587	0.917027	80.5002	0.303378	66.9778	308.642	1.84039	2.65235	5.68624	0.903047	4904	0.00186609	39.5861	0.751789	79.7428	0.182636	67.0648	279.385	1.81896	2.85376	14.8991	1.13258	4844	0.00174921	48.7461	0.693592	79.5444	0.156935	67.211	269.432	1.8118
60	2	0	1	1.15	2	50	2	128.785	2212.33	-1.01431	0.570617	1	57	140	178	201	6370	0.00285675	24.043	0.909903	133.429	0.29497	65.8496	509.673	1.88558	2.74378	12.4574	1.0027	6356	0.00210353	36.0475	0.867744	136.28	0.219263	65.6655	509.071	1.88009	2.85192	15.7408	1.1082	6266	0.001793	55.5515	0.790571	132.627	0.183236	66.0986	474.955	1.87442
83	1	0	1	3.42	6.64	43	2	138.818	1360.72	-1.00519	1.20736	23	91	145	179	201	8426	0.00374219	11.8381	0.926844	80.9106	0.333883	70.6447	311.804	1.81957	2.60388	5.4958	0.871847	8422	0.00218009	29.9779	0.81356	80.3954	0.200127	70.6728	291.604	1.79819	2.80171	11.1026	1.07435	8368	0.00198574	40.3098	0.749564	80.4792	0.184079	70.7151	281.607	1.78655
76	1	1	1	1.52	3.03	24	2	137.955	1352.61	-1.15446	1.31252	22	84	147	176	197	6326	0.00357462	13.0481	0.92089	82.4679	0.295109	70.104	316.824	1.79207	2.62013	5.12177	0.906977	6224	0.00350001	15.7159	0.900414	78.9067	0.274919	70.5186	299.911	1.78466	2.63659	6.30256	0.940687	6138	0.00280759	26.3985	0.831046	78.1232	0.214936	70.7445	286.094	1.76976
69	2	0	1	1.66	3.39	60	2	121.838	1467.47	-0.411965	-0.175077	27	69	128	166	201	4760	0.00330159	11.0126	0.937433	88.0063	0.325517	62.4059	341.013	1.85871	2.63025	4.63167	0.86775	4760	0.00203287	31.4769	0.820527	87.6925	0.210175	62.4046	319.293	1.83842	2.82434	12.6055	1.08054	4688	0.00188385	39.2585	0.773623	86.7104	0.182881	62.7201	307.583	1.83241
46	2	0	1	4.78	49.03	60	2	132.613	1346.93	-0.830539	1.28487	12	86	137	174	203	8326	0.00313236	15.6812	0.90467	82.2471	0.289601	67.4742	313.307	1.83061	2.67118	6.92174	0.931337	8402	0.0021092	33.2773	0.797926	82.3393	0.20094	67.3825	296.08	1.81767	2.82747	13.1994	1.09495	8266	0.00196877	41.6025	0.745377	81.6943	0.185657	67.6397	285.175	1.80798
59	2	1	0	1.24	2	37	2	123.604	1197.3	-0.743419	0.606032	23	76	128	163	187	10074	0.00474746	6.78995	0.95297	72.1871	0.402567	62.9464	281.959	1.81297	2.50121	3.0531	0.774725	10034	0.00231382	25.6195	0.821986	71.9592	0.21753	63.0024	262.217	1.79044	2.77375	9.73251	1.03858	9964	0.00224812	29.7228	0.78849	70.2633	0.205183	63.1744	251.33	1.783
64	1	0	1	22.01	122.76	50	2	101.341	1564.69	-0.311684	-0.82683	14	45	106	148	168	13098	0.0037487	7.52268	0.960717	95.7504	0.392045	51.7187	375.479	1.85879	2.56325	3.51412	0.785286	13040	0.0031827	10.0523	0.946979	94.7957	0.344985	51.8379	369.13	1.85554	2.63142	4.38834	0.850607	12980	0.00264406	15.2133	0.920127	95.2346	0.300066	51.8897	365.725	1.85126
82	2	0	1	1.93	6.35	60	2	122.981	825.854	-0.934082	1.56505	31	87	127	155	176	14366	0.00599728	6.98176	0.928196	48.6169	0.398487	62.6323	187.486	1.71687	2.41532	3.13726	0.781163	14392	0.00401322	13.8734	0.859393	49.3339	0.291126	62.5593	183.462	1.70788	2.56711	5.51121	0.919946	14324	0.00342005	21.8905	0.768134	47.2052	0.243639	62.7825	166.93	1.68942
71	1	1	0	1.14	2	60	2	126.567	427.488	-1.18108	2.16651	57	101	130	149	162	18048	0.0124725	3.52881	0.92963	25.0734	0.513405	64.3371	96.7649	1.56536	2.11374	1.73563	0.652444	18060	0.0100341	4.75227	0.905418	25.1225	0.438542	64.3162	95.7376	1.56072	2.19218	2.05547	0.707159	18020	0.00817996	7.57203	0.845999	24.5844	0.372848	64.3951	90.7655	1.55053
84	1	0	1	10.91	2	60	2	119.361	1127.19	-0.281623	2.22781	20	79	121	155	208	9178	0.00569611	11.3816	0.913512	65.7987	0.393898	61.2029	251.813	1.77771	2.47578	6.56244	0.81981	9218	0.00546303	10.0453	0.923579	65.7239	0.384313	61.171	252.85	1.77699	2.48573	5.24992	0.823552	9088	0.00493986	13.7203	0.894091	64.7737	0.35347	61.3699	245.374	1.77027
61	1	0	1	1	4.72	56	2	92.1966	916.185	-0.487583	-0.553116	20	50	97	128	143	3866	0.00531047	6.39007	0.94116	54.3005	0.388182	47.4992	210.812	1.73691	2.40527	2.63453	0.764226	3880	0.00449676	7.75412	0.930225	55.5649	0.348974	47.2943	214.506	1.73575	2.46136	2.97066	0.800137	3826	0.00377667	13.2258	0.876013	53.3355	0.28564	47.6911	200.116	1.72264
72	2	0	1	2.86	5.36	60	2	120.778	1134.79	-1.19313	1.14094	19	71	129	155	170	4982	0.00593594	9.4729	0.92703	64.9096	0.381445	61.8519	250.166	1.73697	2.44307	4.67731	0.823837	4968	0.00464827	11.6176	0.911663	65.757	0.319725	61.8414	251.41	1.72855	2.52484	4.87931	0.878777	4892	0.00437019	17.6631	0.86051	63.3134	0.302431	62.1177	235.59	1.71986
67	1	1	1	2.8	11.44	60	2	119.055	1037.28	-0.412958	0.329257	31	75	122	157	187	5418	0.00439772	8.78368	0.930472	63.1663	0.362355	60.4965	243.882	1.7897	2.52612	3.83721	0.825431	5326	0.00240292	30.9414	0.751338	62.2158	0.206257	60.6553	217.922	1.76461	2.76025	12.3022	1.07884	5260	0.00225506	40.0563	0.673457	61.3339	0.186582	60.7148	205.279	1.74998
73	2	0	0	1	2	60	2	129.343	694.955	-0.837373	0.990782	47	94	133	160	176	4896	0.00621064	7.31291	0.909555	40.4276	0.380912	65.9779	154.397	1.67556	2.37856	3.12781	0.789495	4890	0.00566441	8.22699	0.898006	40.3306	0.351364	65.9824	153.095	1.67549	2.40188	3.30749	0.811593	4836	0.00445266	15.9868	0.794345	38.8679	0.293235	66.2382	139.485	1.65806
72	2	1	1	2.55	2	51	2	112.589	527.025	-1.00508	1.49332	38	83	117	138	155	3348	0.00833198	5.50777	0.912099	31.3294	0.414872	57.4612	119.81	1.60583	2.25214	2.28323	0.741959	3374	0.00598109	12.361	0.795021	30.1519	0.315993	57.5027	108.246	1.5889	2.38744	5.26779	0.890034	3308	0.00526279	17.2811	0.702424	29.0365	0.264412	57.7684	98.8648	1.568
67	1	1	0	1.71	2	60	2	128.836	611.313	-1.18349	2.59325	47	98	132	156	174	14078	0.0069031	7.32576	0.89857	36.1122	0.388327	65.4982	137.123	1.64266	2.35101	3.29159	0.785458	14086	0.0062109	8.45378	0.885701	36.9811	0.36112	65.4065	139.471	1.6422	2.39168	3.62789	0.81691	13950	0.00530873	12.0452	0.835855	36.6907	0.312333	65.5253	134.718	1.63257
85	1	1	1	66.43	48.11	23	2	131.687	777.505	-1.27197	2.0592	34	93	138	160	176	6790	0.00740377	4.91664	0.946162	45.6613	0.424245	67.0639	177.729	1.67266	2.30662	2.01812	0.717115	6800	0.0066926	6.66529	0.925912	44.9821	0.375301	67.1082	173.263	1.66729	2.35924	2.60862	0.775126	6730	0.00532242	11.2963	0.870464	43.6029	0.303961	67.3224	163.115	1.65241
68	1	0	1	1.81	2	60	2	120.175	1166.16	-0.923207	0.637574	24	68	127	158	177	5494	0.00445308	9.10775	0.933895	68.889	0.343266	61.407	266.448	1.77586	2.51766	3.77261	0.832104	5502	0.00308351	19.3624	0.859173	68.7451	0.248449	61.4526	255.618	1.76086	2.66846	7.31135	0.984646	5432	0.00278907	26.0512	0.806428	67.2905	0.223905	61.7117	243.111	1.75125
57	1	0	1	87.3	17.26	40	2	121.772	1024.23	-1.02006	1.20013	24	76	128	156	177	10478	0.00459074	11.1552	0.905934	59.2944	0.33379	62.3726	226.022	1.74414	2.53735	4.91425	0.869896	10572	0.00304601	24.9871	0.788469	59.0627	0.234417	62.3061	211.263	1.72033	2.69473	10.0816	1.03778	10318	0.00275383	34.9878	0.69463	57.2875	0.206661	62.6331	194.162	1.70141
82	2	0	1	10.5	4.43	60	2	125.117	829.451	-0.915663	1.0625	37	85	130	157	176	8938	0.00575497	6.96823	0.929663	49.5349	0.389092	63.7304	191.171	1.72123	2.41987	3.01018	0.781135	8948	0.00387427	14.35	0.856649	50.052	0.281085	63.6652	185.858	1.70901	2.57302	5.51555	0.926739	8894	0.00337427	20.7927	0.788066	49.0546	0.242765	63.7996	175.426	1.69531
62	1	1	1	2.52	2	60	2	129.578	528.436	-0.73281	1.58273	62	99	132	155	178	13654	0.0109139	3.91285	0.938305	31.7111	0.487172	65.7409	122.932	1.6301	2.20447	1.82906	0.673692	13634	0.00790995	6.98577	0.88928	31.5471	0.393732	65.7979	119.203	1.62241	2.32418	3.10804	0.779556	13596	0.00680791	9.89659	0.842624	31.4425	0.3523	65.798	115.873	1.61375
79	2	1	0	2	2	60	2	127.635	819.742	-1.18283	2.26399	30	93	132	158	180	8838	0.00547342	10.4836	0.887524	46.6036	0.345136	65.1217	175.931	1.69237	2.46063	4.69161	0.855463	8886	0.00435017	14.2224	0.849941	47.3893	0.287492	65.0317	175.335	1.68677	2.53835	5.74527	0.920187	8832	0.00376431	20.9337	0.774107	46.3354	0.244279	65.1619	164.408	1.67376
51	1	1	1	2.49	2	60	2	132.231	993.353	-1.30744	3.38339	9	99	136	166	190	22340	0.00484946	9.94199	0.915285	58.6788	0.359713	67.2021	224.773	1.73964	2.50001	4.6976	0.837318	22366	0.00362948	16.989	0.856427	59.1649	0.284633	67.1727	219.671	1.72968	2.61918	7.40299	0.954815	22214	0.00318218	24.1744	0.789599	57.4484	0.24861	67.3461	205.619	1.71841
58	2	0	1	8.37	26.51	47	3	131.934	1833.35	-0.936649	1.12915	3	77	138	178	212	7542	0.0027432	17.0533	0.921589	108.742	0.285071	67.2692	417.916	1.87474	2.72644	7.39408	0.956621	7574	0.00170597	43.6543	0.804398	111.59	0.181346	67.0776	402.704	1.85454	2.90965	16.695	1.15569	7506	0.00159215	53.7711	0.752015	108.416	0.161042	67.3517	379.894	1.84688
50	1	0	0	1	11.7	13	3	118.21	1620.3	-0.627391	0.549432	2	65	123	164	200	6336	0.00283822	15.5941	0.919228	96.5309	0.300183	60.5505	370.53	1.87041	2.70337	7.03549	0.932761	6380	0.00156096	53.1185	0.729561	98.208	0.158627	60.3423	339.714	1.8394	2.93509	20.2522	1.19184	6278	0.0014416	68.4205	0.641809	95.5086	0.146604	60.7295	313.614	1.82461
62	2	0	1	1.15	2	37	3	138.959	1717.73	-0.725078	1.21181	9	87	143	185	227	12600	0.00320704	12.8565	0.936982	102.006	0.328949	70.8016	395.168	1.88279	2.69175	5.9688	0.893163	12550	0.00167323	45.6064	0.771207	99.6675	0.175088	70.9903	353.064	1.85577	2.94406	17.9597	1.16034	12480	0.00161704	51.8992	0.735505	98.1099	0.160976	71.1421	340.54	1.84835
57	2	0	0	3.42	6.64	40	3	131.408	787.224	-0.324056	0.0631871	62	94	133	167	188	10378	0.00432159	8.3862	0.913207	48.3115	0.346765	66.6888	184.86	1.7396	2.49419	3.30569	0.819798	10404	0.00347473	13.1009	0.864039	48.1791	0.290925	66.6803	179.615	1.73337	2.58425	5.11014	0.906808	10330	0.00285815	20.0701	0.792248	48.3029	0.244828	66.7291	173.142	1.72403
56	2	1	0	1.52	3.03	21	3	98.9945	1136.79	-0.609477	-0.106324	7	50	105	138	159	5710	0.00394104	11.3051	0.917727	68.7049	0.332841	50.7194	263.515	1.79378	2.56968	4.931	0.875424	5720	0.00301463	17.049	0.876416	68.977	0.265131	50.7154	258.859	1.78858	2.65885	6.71025	0.959838	5660	0.00244441	30.5926	0.774373	67.7944	0.218362	50.9325	240.585	1.77499
63	1	1	0	1.66	3.39	23	3	110.566	1665.42	-0.522456	-0.00377949	2	52	115	158	189	7022	0.00234154	21.4269	0.889819	97.2349	0.260228	56.953	367.513	1.87482	2.78279	8.96168	1.00577	7142	0.00165479	38.38	0.80957	100.772	0.188874	56.5077	364.709	1.86728	2.90501	15.0374	1.12479	6924	0.00142097	62.5332	0.674424	96.0346	0.150772	57.1687	321.605	1.84542
35	1	0	1	4.78	49.03	47	3	134.757	1199.33	-1.0052	1.56845	21	91	139	174	195	8156	0.00356261	12.8509	0.910836	72.0633	0.305906	68.5591	275.402	1.79324	2.61408	5.37783	0.900422	8168	0.00239507	30.6317	0.787017	71.9113	0.21338	68.5387	257.013	1.77362	2.77731	12.1358	1.07985	8086	0.00224289	37.9985	0.737728	72.4412	0.191771	68.555	251.766	1.76643
63	1	0	0	1.24	2	24	3	123.122	809.992	-1.22287	3.23561	16	94	125	155	178	7386	0.00610643	9.16464	0.902582	47.0378	0.376395	62.8012	178.987	1.68638	2.40785	4.38592	0.823424	7436	0.00412239	18.9145	0.801161	47.5624	0.272435	62.6504	171.335	1.6704	2.56248	8.29508	0.973408	7236	0.00387302	26.2051	0.711031	45.3424	0.249365	62.9707	155.164	1.65631
68	1	1	0	22.01	122.76	21	3	136.897	565.611	-1.88281	5.65376	41	109	142	160	172	8936	0.0103153	5.78559	0.910976	32.4946	0.446853	69.5694	124.193	1.57701	2.19945	2.89833	0.731936	8958	0.00834175	6.57848	0.902767	33.8284	0.385033	69.4251	128.735	1.57259	2.26595	2.72973	0.769068	8832	0.00712561	9.99864	0.84734	32.748	0.333166	69.6245	120.994	1.55535
63	1	0	0	1.93	6.35	35	3	134.183	471.92	-0.936372	1.97281	65	107	137	159	176	14884	0.00923911	4.7377	0.917705	28.7849	0.456653	68.0212	110.402	1.61015	2.22651	2.20566	0.704646	14872	0.0081026	5.58835	0.903415	28.9298	0.414653	68.019	110.131	1.60801	2.27199	2.38013	0.740104	14754	0.00680866	8.58696	0.849208	28.4728	0.362074	68.1136	105.304	1.59943
57	1	0	1	1.14	2	60	3	100.429	370.011	-0.683231	1.3438	47	76	103	123	137	13350	0.0105315	3.50502	0.923648	22.953	0.49722	51.0834	88.3069	1.56565	2.13153	1.61692	0.654306	13338	0.00850286	5.24262	0.885279	22.8494	0.419229	51.0756	86.155	1.55833	2.21207	2.20721	0.726652	13310	0.00698672	8.05274	0.825041	23.0133	0.361952	51.0664	84.0004	1.55023
64	2	0	1	10.91	2	48	3	140.8	904.717	-1.05033	1.9523	42	104	145	174	198	12628	0.0062342	6.06525	0.944143	54.2929	0.405636	71.5287	211.106	1.73188	2.40807	2.63742	0.751658	12602	0.00325076	23.5236	0.779054	53.2338	0.233557	71.581	189.412	1.70104	2.67117	9.37374	1.02254	12516	0.00319582	24.5021	0.766671	52.5053	0.229601	71.6737	185.519	1.69756
70	1	1	1	1	4.72	60	3	110.902	1741.78	-0.746874	0.283042	1	52	118	156	185	3858	0.00308623	18.1172	0.913875	105.18	0.304854	56.5848	402.603	1.85962	2.67731	8.67325	0.958837	3842	0.00219376	34.5029	0.833184	103.416	0.216067	56.7788	379.16	1.85092	2.80318	14.4328	1.10153	3810	0.0018826	51.0966	0.747128	101.033	0.188807	56.9307	353.034	1.84662
57	1	1	1	2.86	5.36	41	3	127.694	1127.84	-0.956161	1.08334	26	81	133	164	188	7782	0.0049396	8.31971	0.938605	67.756	0.378176	64.9679	262.704	1.78192	2.49885	3.86545	0.806195	7734	0.00260441	29.4101	0.777925	66.2167	0.200635	65.2126	235.457	1.74804	2.74686	10.8692	1.06924	7700	0.00250757	35.4125	0.732377	66.1611	0.193742	65.2306	229.232	1.74162
48	2	1	1	2.8	11.44	55	3	139.432	824.806	-0.544373	0.604296	60	103	140	174	196	5622	0.00545628	6.66738	0.931145	48.4161	0.38826	71.0011	186.997	1.73318	2.41515	2.80561	0.773378	5630	0.00292729	24.914	0.744184	48.6953	0.221516	70.9524	169.867	1.7077	2.66985	9.54707	1.03733	5594	0.00281994	26.325	0.731432	49.0099	0.212791	71.03	169.715	1.70548
54	1	0	0	1	2	32	3	138.13	969.943	-1.14558	1.83602	36	98	143	171	191	13576	0.00569689	7.71258	0.930535	55.5142	0.38014	70.453	214.344	1.73648	2.44667	3.4424	0.794764	13628	0.00364058	17.34	0.848875	57.3698	0.272399	70.2781	212.139	1.72318	2.62713	7.19169	0.961038	13552	0.0034972	20.7789	0.811349	55.0725	0.257639	70.5192	199.511	1.71393
82	1	1	1	2.55	2	26	3	146.894	963.323	-0.171142	0.825388	62	112	146	186	220	9822	0.00548294	5.56506	0.951557	57.4391	0.434792	74.6092	224.191	1.77211	2.41445	2.57781	0.735835	9728	0.00483048	6.7537	0.942338	58.5633	0.391742	74.6546	227.5	1.77502	2.45844	2.96786	0.76919	9678	0.00383115	11.0341	0.904267	57.6298	0.324831	74.7539	219.485	1.7674
85	1	0	0	1.71	2	25	3	134.197	934.862	-0.814873	0.862761	42	94	138	170	188	8622	0.00518375	6.97773	0.93685	55.2476	0.394501	68.4043	214.013	1.75083	2.45369	3.06356	0.781251	8648	0.00434207	9.5747	0.913159	55.1281	0.33236	68.3647	210.938	1.747	2.51947	3.84862	0.844237	8582	0.00344426	16.0715	0.850747	53.84	0.266835	68.5777	199.288	1.73472
41	1	1	1	66.43	48.11	46	3	123.991	1360.69	-1.02356	1.25583	7	72	131	163	190	7964	0.0043237	12.8179	0.91888	79.0063	0.345555	63.4739	303.207	1.80794	2.57882	6.36541	0.882746	8024	0.00240815	30.2465	0.814396	81.4815	0.208821	63.1558	295.679	1.78799	2.77825	11.9075	1.0739	7776	0.00227043	38.2359	0.752694	77.3047	0.183676	63.6942	270.983	1.7769
51	2	0	1	1.81	2	48	3	124.281	886.584	-1.36185	1.97416	26	81	132	154	168	13844	0.00675892	8.17899	0.924451	54.1304	0.388974	63.1648	208.343	1.68908	2.39773	3.87346	0.804071	13856	0.00617634	8.83516	0.918347	54.1022	0.364952	63.1732	207.574	1.6856	2.42889	3.92735	0.82411	13798	0.00504132	14.5249	0.864537	53.612	0.300677	63.2684	199.923	1.67554
49	2	1	0	87.3	17.26	34	3	138.052	1338.6	-0.514483	1.16205	28	96	138	181	222	7242	0.00423974	9.61364	0.939535	79.4979	0.35301	70.4051	308.378	1.82979	2.56839	4.28967	0.837817	7292	0.0033395	13.7104	0.914702	80.3677	0.293543	70.2419	307.76	1.82585	2.65	5.66445	0.90977	7208	0.00276091	22.841	0.852827	77.5992	0.239714	70.5902	287.556	1.8139
51	1	0	0	10.5	4.43	29	3	139.023	641.671	-1.03907	1.84474	56	107	143	167	187	9700	0.00891476	4.59361	0.939971	38.2614	0.455146	70.6105	148.452	1.66152	2.26284	2.06715	0.700917	9686	0.0049646	12.7832	0.836432	39.0761	0.294294	70.5061	143.521	1.64505	2.48706	4.96561	0.901826	9618	0.00480265	14.8769	0.804324	38.0142	0.276276	70.6827	137.18	1.63812
68	1	0	1	2.52	2	36	3	140.534	1466.15	-1.108	1.67218	18	89	147	181	209	7588	0.00408126	15.7797	0.907025	84.8597	0.343701	71.8535	323.659	1.8135	2.60043	8.79356	0.893455	7750	0.00280401	22.9329	0.869965	88.1796	0.245638	71.4743	329.785	1.80992	2.73289	9.86305	1.01193	7554	0.00276418	29.3445	0.829112	85.8586	0.244619	71.8824	314.09	1.80147
72	2	1	0	2	2	50	3	132.341	903.473	-0.911236	1.15201	41	92	137	165	188	12734	0.00557472	7.56432	0.930056	54.0739	0.387643	67.3193	208.731	1.7392	2.45301	3.43768	0.791215	12738	0.0032205	21.5872	0.800298	54.0485	0.239827	67.3049	194.607	1.71366	2.66869	8.60618	1.00471	12662	0.00309307	26.0111	0.756965	53.5131	0.22989	67.4247	188.041	1.7066
75	1	0	1	2.49	2	60	3	125.255	1095.06	-0.545461	0.806313	29	83	128	164	196	8508	0.00384472	10.3688	0.921358	65.924	0.333776	63.7797	253.327	1.79958	2.58287	4.37473	0.858217	8490	0.00237311	27.93	0.78965	66.3896	0.213394	63.7383	237.628	1.78043	2.77442	10.8942	1.05804	8410	0.00215928	36.8894	0.718507	65.5247	0.187986	63.9405	225.209	1.76663
71	2	0	0	22.05	2	32	3	146.08	723.283	-1.11978	1.93482	59	111	151	173	197	15686	0.0088591	5.31697	0.937743	42.7015	0.459515	74.1521	165.489	1.67366	2.30332	2.60118	0.725492	15728	0.00683896	6.8385	0.920287	42.8943	0.382672	74.1132	164.739	1.67174	2.37783	2.84664	0.778495	15564	0.0061458	9.93292	0.880447	41.5419	0.351671	74.34	156.235	1.66064
57	1	0	0	1.31	2	42	3	130.725	1190.93	-1.436	2.19134	9	83	139	164	181	5018	0.00630508	7.43165	0.946031	68.8509	0.404391	66.8075	267.972	1.72837	2.41254	3.47299	0.79351	4978	0.00485592	13.6894	0.898114	67.1804	0.308599	67.0233	255.032	1.717	2.51285	5.88135	0.913761	4966	0.00434651	18.0604	0.862808	65.8219	0.270243	67.1446	245.227	1.70864
54	1	0	0	1	6.41	54	3	128.744	1131.52	-0.499099	0.200874	38	85	132	169	196	10350	0.00413614	8.17237	0.93944	67.4729	0.375251	65.6201	261.719	1.81041	2.54679	3.60971	0.81093	10398	0.00277007	17.0314	0.875691	68.504	0.27115	65.4949	256.985	1.80295	2.7059	6.85134	0.960842	10316	0.00250658	21.3889	0.841973	67.6749	0.234741	65.6444	249.311	1.79603
55	1	0	1	2.63	547.31	40	3	130.912	1174.42	-1.47824	2.61429	8	86	139	164	185	3794	0.00595452	12.0817	0.909452	66.7143	0.368093	67.0506	254.776	1.72708	2.42898	6.68472	0.837102	3832	0.0058505	11.7891	0.912838	67.6277	0.352467	66.8768	258.722	1.72968	2.4541	5.96987	0.854742	3730	0.00556749	18.1598	0.861898	65.7479	0.330727	67.3319	244.832	1.71781
48	1	0	1	3.78	13.61	48	3	121.443	940.907	-0.735942	1.1743	30	80	125	157	183	11606	0.0042345	10.6548	0.905278	56.2425	0.340269	61.8687	214.315	1.75733	2.54364	4.6872	0.862614	11594	0.00261268	27.8894	0.757379	57.4753	0.215172	61.7531	202.012	1.73797	2.73699	10.9926	1.05838	11496	0.00251628	32.9607	0.708981	56.6298	0.20754	61.8827	193.559	1.73079
62	1	0	1	1.05	2.74	60	3	126.37	851.181	-1.03246	1.53152	34	89	131	159	177	4802	0.00451568	12.3732	0.876722	50.1842	0.306776	64.369	188.364	1.70793	2.51806	4.97188	0.897401	4770	0.0036463	19.735	0.804291	50.4192	0.252097	64.343	181.942	1.69629	2.60042	7.85637	0.988387	4702	0.00306656	29.4521	0.70515	49.9443	0.206036	64.4083	170.325	1.67819
82	1	0	1	3.34	13.68	21	3	118.747	1591.42	-0.600932	0.14911	9	65	124	166	192	7114	0.00277065	13.0846	0.932059	96.2934	0.298048	60.6022	372.089	1.87312	2.69685	5.37569	0.902121	7136	0.00184673	29.7514	0.845575	96.3296	0.197685	60.59	355.567	1.86003	2.85691	10.9647	1.07117	7076	0.00167458	38.7809	0.795922	95.0152	0.179815	60.7256	341.28	1.85019
57	1	0	1	14.24	9.12	32	3	124.912	705.948	-0.616676	0.0160252	55	87	130	155	175	8722	0.00667593	5.29351	0.939037	43.416	0.419772	63.3495	168.37	1.70156	2.35124	2.23161	0.730026	8668	0.00501258	8.59368	0.902	43.8455	0.345955	63.3722	166.788	1.69449	2.45336	3.45876	0.819991	8644	0.00414726	13.7948	0.841852	43.6136	0.291365	63.395	160.66	1.68539
57	2	1	0	1	2	48	3	123.724	907.74	-0.884715	1.10009	35	82	128	156	184	5314	0.0060741	6.95032	0.934622	53.1545	0.402419	63.1385	205.668	1.73475	2.41477	3.09502	0.783464	5326	0.00358785	17.715	0.838041	54.6897	0.261534	62.9444	201.044	1.71898	2.6054	7.00491	0.966108	5282	0.00328328	22.1344	0.792399	53.3099	0.225239	63.1598	191.105	1.71168
53	1	0	1	6.25	28.07	42	3	125.628	859.163	-1.18083	1.31884	37	81	132	156	171	8644	0.00869311	4.74526	0.952856	50.3271	0.464002	64.0678	196.563	1.69259	2.28941	2.26474	0.704453	8684	0.00547049	9.95002	0.903166	51.3767	0.336344	63.8832	195.557	1.68206	2.45763	4.23394	0.84608	8546	0.00512341	12.8909	0.869556	49.4118	0.309448	64.1144	184.756	1.67195
81	1	0	0	1.55	57.14	42	2	104.32	2344.74	-0.490062	-0.394984	1	24	113	160	195	3956	0.00206787	35.6481	0.875721	143.42	0.219507	53.2487	538.03	1.91952	2.84701	16.2222	1.09655	3942	0.00157021	64.8777	0.774681	143.969	0.160336	53.2217	510.998	1.90509	2.95585	25.9214	1.23256	3898	0.00149516	86.509	0.700197	144.276	0.15011	53.178	490.597	1.89938
78	1	0	0	1.06	10.08	53	1	87.506	2472.02	-0.152731	-0.713573	1	8	93	148	192	2268	0.00241338	50.6235	0.828915	147.949	0.202376	45.5811	541.171	1.91043	2.82172	23.2873	1.17005	2256	0.00221395	87.1862	0.70745	149.011	0.1624	45.539	508.857	1.89868	2.88323	37.4387	1.29075	2224	0.00165704	122.727	0.582155	146.856	0.133534	45.8579	464.699	1.89209
48	1	0	0	2.23	3.92	48	1	106.251	1218.7	-0.758184	0.61508	3	60	112	145	172	5642	0.00288739	22.3052	0.846133	72.4823	0.257828	54.4392	267.624	1.79435	2.68408	10.2492	0.995257	5672	0.00223937	39.5638	0.728578	72.8824	0.198937	54.4284	251.966	1.76841	2.79519	16.6043	1.12731	5636	0.00208151	50.6192	0.65146	72.6161	0.181536	54.3581	239.845	1.76038
72	1	0	0	2.4	12.81	60	2	124.92	1363.35	-1.11081	2.786	2	78	133	157	197	13984	0.00483206	18.756	0.88546	81.8752	0.323202	63.609	308.745	1.74789	2.55749	10.7353	0.919247	14028	0.00398689	23.9062	0.856103	83.0671	0.274377	63.5038	308.362	1.74007	2.62681	12.6578	0.982925	13946	0.00341494	34.6362	0.789594	82.3081	0.22888	63.5896	294.596	1.72601
56	1	0	0	9.1	＜2	48	3	122.693	2238.91	-0.827297	-0.000992172	2	47	134	174	197	4318	0.0023663	25.6735	0.90358	133.134	0.247412	63.0333	506.862	1.89662	2.78695	11.2939	1.03687	4328	0.00180647	37.1335	0.86203	134.571	0.185861	62.9311	501.152	1.88764	2.87395	14.7026	1.11088	4288	0.00184588	42.2896	0.841671	133.55	0.196327	63.1562	491.91	1.88446
40	1	0	0	1.01	13.38	48	2	127.671	2115.97	-0.982938	0.828701	1	57	137	177	210	2876	0.00232924	36.6885	0.851119	123.214	0.210666	65.6982	456.166	1.85869	2.77177	16.9793	1.09039	2910	0.00173215	75.411	0.69755	124.667	0.148196	65.4399	423.257	1.82423	2.89323	30.9207	1.25977	2854	0.0016186	110.406	0.546046	121.604	0.14038	65.8605	376.012	1.79381
67	1	0	0	5.8	＜2	60	3	124.447	1920.47	-0.762088	0.564043	1	67	130	175	204	5266	0.00192191	35.3714	0.845635	114.571	0.210972	63.7558	422.912	1.8831	2.85221	15.7169	1.09488	5282	0.00132303	80.407	0.645699	113.473	0.135781	63.7368	373.484	1.84808	2.99678	30.9394	1.27786	5218	0.00131323	92.5251	0.594299	114.031	0.132069	63.8827	363.599	1.84204
82	2	0	0	10.71	3.38	60	2	115.24	433.069	-1.27052	1.81196	48	85	120	136	147	15064	0.0114991	4.15706	0.916404	24.864	0.45034	58.7975	95.299	1.53174	2.13795	1.75522	0.682272	14890	0.00996729	5.65037	0.884728	24.5089	0.395586	58.9379	92.3854	1.51749	2.19612	2.23793	0.740247	14854	0.00905324	7.21058	0.851281	24.2423	0.360954	58.9774	89.7587	1.5078
61	1	0	0	202.44	794.71	12	4	134.223	1535.21	-1.04023	1.42398	8	79	141	175	207	10682	0.00325631	18.3494	0.90223	93.8392	0.285355	68.2943	357.008	1.8304	2.70296	8.43648	0.963353	10606	0.00269181	27.6907	0.850033	92.323	0.237091	68.4718	341.601	1.82127	2.7794	12.3122	1.04925	10512	0.00228167	41.1779	0.776199	91.9968	0.197319	68.5866	326.809	1.80881
61	2	0	0	2.42	＜2	60	0	76.9214	730.422	-0.249431	0.214338	5	41	78	110	136	11988	0.00323125	18.2152	0.797279	44.9268	0.258831	39.286	161.492	1.70817	2.62772	7.05957	0.974957	11972	0.00218274	54.0013	0.394041	44.5586	0.160988	39.3458	124.233	1.64947	2.79199	20.4404	1.19728	12016	0.002117	64.6704	0.275361	44.6225	0.145394	39.4021	113.82	1.62711
45	1	0	0	3.24	9.5	60	1	107.509	1826.13	-0.497332	0.0249938	1	49	112	160	189	2356	0.00209089	37.4737	0.828143	109.026	0.191891	55.275	398.629	1.87224	2.79948	14.7132	1.11598	2344	0.00175344	62.5051	0.714498	109.465	0.152923	55.2082	375.356	1.85678	2.86575	23.3893	1.227	2322	0.0015995	76.8389	0.647011	108.84	0.144626	55.273	358.522	1.84262
52	1	0	0			60	0	100.575	1817.46	-0.645138	-0.230499	1	33	110	147	176	2120	0.00238786	35.5085	0.831742	105.518	0.212427	52.3047	386.563	1.84535	2.75404	15.284	1.09769	2104	0.00200234	53.001	0.746203	104.416	0.150627	52.501	364.663	1.82558	2.80509	18.9473	1.18801	2092	0.00192713	69.588	0.665113	103.898	0.151922	52.6166	346.003	1.82043
59	1	1	0	12.91	223.65	15	4	166.117	617.019	-1.56942	4.36401	83	136	172	191	203	7762	0.0097642	6.45246	0.912479	36.8623	0.464046	84.1304	140.997	1.61565	2.21637	3.68527	0.723309	7754	0.0107756	5.9724	0.919627	37.1545	0.482888	84.1457	142.646	1.61861	2.18317	3.55577	0.68737	7714	0.00791869	10.8393	0.854772	37.318	0.391382	84.1667	138.433	1.6091
50	1	0	0	1.54	7.1	60	0	104.538	2359.83	-0.44377	-0.522232	1	25	110	164	191	2316	0.00201422	41.6598	0.855499	144.15	0.20316	53.7789	534.941	1.92189	2.83242	18.2903	1.13196	2330	0.00167474	75.5519	0.739394	144.954	0.153943	53.5794	504.264	1.89397	2.91978	29.0079	1.26849	2290	0.00143209	99.7022	0.654686	144.365	0.129947	53.917	477.756	1.88927
60	1	1	0	1.01	3.41	60	2	145.488	1086.56	-1.16683	3.01306	25	109	150	181	208	6564	0.00320841	19.7602	0.842527	62.7417	0.250877	74.018	231.207	1.75056	2.64497	7.9037	0.987079	6554	0.00229678	45.202	0.64989	64.5539	0.171233	73.9283	213.014	1.71201	2.78729	17.6755	1.15512	6490	0.0022915	49.1732	0.610818	63.1751	0.167796	74.1174	203.527	1.70696
62	2	0	0	＜1	2.63	60	1	126.183	1726.89	-0.699606	0.578006	3	74	131	174	204	4704	0.00201549	31.5948	0.846701	103.05	0.209212	64.4196	380.604	1.86957	2.81821	13.3403	1.07617	4674	0.00149774	65.0582	0.680526	101.821	0.151899	64.5396	342.225	1.83683	2.93594	26.6309	1.22783	4708	0.00147321	70.0442	0.659815	102.95	0.153153	64.3959	341.757	1.83811
56	2	0	0	1.43	2.4	43	3	128.139	1538.91	-1.01201	0.446086	17	70	139	167	184	1378	0.00436783	22.656	0.873571	89.5998	0.279796	65.9332	335.743	1.76903	2.52785	10.6436	1.00459	1394	0.00386572	19.6184	0.88937	88.6664	0.274161	65.8393	335.047	1.77073	2.558	8.46257	0.985839	1360	0.00362673	30.0471	0.830347	88.5543	0.225407	65.9765	324.17	1.75352
88	1	0	0	3.66	3.41	48	3	126.361	1070.19	-1.56229	2.47555	17	83	135	157	171	6488	0.00854238	10.91	0.914114	63.5141	0.43357	64.4248	243.146	1.69636	2.34758	6.65703	0.802291	6518	0.00776187	7.97729	0.937828	64.1554	0.416882	64.4063	248.644	1.69474	2.35998	4.11358	0.788038	6458	0.00651665	13.8569	0.890023	62.9994	0.356691	64.5531	238.141	1.68453
44	1	0	0	1.05	15.14	35	3	119.398	1348.05	-1.14868	1.45382	1	67	127	157	184	4326	0.00304997	26.2899	0.826849	75.9161	0.231772	61.5058	277.374	1.76517	2.68567	10.9233	1.0442	4422	0.00264825	35.038	0.780946	79.9756	0.210098	60.9313	284.865	1.75902	2.73805	14.7004	1.10291	4316	0.00253749	45.5366	0.697801	75.3422	0.180605	61.5005	255.832	1.74043
61	2	0	0	5.9	3.63	60	2	127.541	911.662	-0.598561	0.476956	41	90	130	165	182	3238	0.0045064	9.68623	0.909529	53.532	0.359814	65.0933	204.442	1.73995	2.47714	4.34981	0.843707	3234	0.00330097	17.8602	0.835732	54.363	0.269902	64.9709	199.592	1.72842	2.60365	7.24642	0.970041	3194	0.00308166	21.65	0.796586	53.2164	0.243352	65.129	191.216	1.72138
61	2	0	0	＜1	＜2	60	1	103.593	1701.35	-0.5035	-0.0510419	2	42	109	151	186	2834	0.00244336	27.7149	0.864712	102.429	0.258564	53.1983	382.002	1.8603	2.75327	12.7041	1.04978	2820	0.00188899	45.1277	0.783423	104.184	0.182321	52.8766	371.607	1.85034	2.8452	17.9399	1.1574	2802	0.00166216	64.8936	0.680982	101.708	0.146447	53.1834	341.94	1.84025
75	1	1	1	6.09	10.83	47	3	131.642	2362.8	-0.441777	0.152304	4	65	136	190	235	2746	0.00154499	51.2702	0.817705	140.624	0.171531	67.7524	511.226	1.93562	2.91553	21.6538	1.1722	2740	0.00117108	107.759	0.627309	144.569	0.116253	67.3095	470.517	1.90937	3.02096	40.5431	1.33718	2648	0.00120538	119.035	0.587424	144.259	0.1161	67.6367	458	1.90643
67	1	0	0	5.42	233.3	60	1	75.0851	2602.06	0.0743581	-1.12895	1	3	77	142	175	7744	0.00865079	24.4551	0.924957	162.941	0.314958	38.4582	627.308	1.88058	2.72969	12.3959	1.02511	7742	0.00742083	48.1782	0.85174	162.479	0.245711	38.3265	601.739	1.87451	2.8479	22.2948	1.17192	7738	0.00658911	62.9354	0.806607	162.713	0.218439	38.3947	587.918	1.87868
46	2	0	0	＜1	＜2	60	2	110.881	500.84	-2.01233	4.27437	26	80	118	129	137	5038	0.0210994	5.10838	0.905637	27.0676	0.510421	56.7908	103.162	1.45414	1.9821	2.92516	0.691897	5008	0.0151294	5.8742	0.895476	28.0997	0.396701	56.7248	106.525	1.42969	2.07563	2.41823	0.746365	4984	0.0143555	10.8636	0.788516	25.6842	0.373856	56.988	91.873	1.41278
74	2	0	0	40.01	34.39	38	3	123.608	1838.62	-1.02291	0.651119	1	58	134	169	190	3056	0.00271845	35.1774	0.840163	110.042	0.230177	63.3907	404.989	1.8367	2.72856	17.5516	1.07145	3046	0.002197	44.6907	0.80017	111.822	0.18886	63.1963	402.598	1.8252	2.81247	18.9166	1.15072	2996	0.00208667	61.8298	0.71042	106.757	0.169338	63.7377	365.2	1.8153
77	2	0	0	2.64	3.97	60	0	110.981	2477.31	-0.59772	-0.33221	1	30	119	169	195	2282	0.00210311	52.6188	0.824514	149.923	0.217376	57.0131	547.073	1.91648	2.81169	27.75	1.14805	2262	0.00200053	44.4439	0.853423	151.605	0.191083	56.794	561.978	1.90839	2.82844	18.848	1.14855	2234	0.00185383	71.7968	0.760281	149.752	0.17618	57.0448	527.21	1.90372
55	1	1	0	1.41	7.46	26	3	131.977	1436.96	-0.892538	1.90183	3	88	136	175	209	7298	0.0021887	31.9441	0.817718	87.6225	0.211267	67.1351	318.546	1.81515	2.80916	12.6602	1.09022	7390	0.00173057	59.862	0.656304	87.0857	0.158014	67.0885	288.481	1.78293	2.90415	23.3863	1.21797	7260	0.00161707	76.3083	0.559892	86.6926	0.143043	67.208	270.462	1.77506
56	2	0	0	＜1	8.79	39	3	133.468	2155	-0.984938	1.12052	1	71	141	182	221	4850	0.00208124	41.6318	0.838159	128.62	0.202176	68.2107	472.847	1.87557	2.85201	18.8326	1.13021	4884	0.00257204	27.9828	0.890314	127.558	0.255641	68.2211	482.25	1.88909	2.7691	13.4293	1.04151	4828	0.00190265	55.9151	0.784606	129.797	0.184994	68.1736	463.274	1.87478
47	1	0	0	2.75	6.84	60	1	145.989	1757.64	-0.971048	1.68068	5	96	151	191	227	4254	0.00222419	35.6314	0.829999	104.798	0.223279	74.2379	383.56	1.8567	2.79912	16.9472	1.08601	4256	0.00151975	81.0921	0.615057	105.33	0.139118	74.2829	340.228	1.81123	2.94539	31.6437	1.28123	4208	0.00142913	103.946	0.499926	103.93	0.132492	74.4582	311.776	1.80031
70	1	1	1	2.19	2.14	10	3	114.594	1275.15	-0.963186	1.1705	4	65	120	153	181	6500	0.00350599	17.3335	0.883838	74.6092	0.289864	58.6732	281.103	1.789	2.63245	8.03948	0.948015	6510	0.00227041	45.5647	0.695944	74.9282	0.188144	58.6916	254.148	1.75225	2.81231	19.3899	1.15602	6464	0.00214617	57.7556	0.60463	73.0398	0.167742	58.8985	234.404	1.73771
57	1	1	0	3.1	4.07	48	3	125.71	2072.96	-0.595573	0.204176	2	64	131	180	212	2912	0.00188496	34.2493	0.863928	125.85	0.204543	64.1957	469.151	1.91265	2.8323	14.4113	1.09177	2910	0.0012723	111.11	0.564298	127.507	0.112934	64.1299	398.917	1.85523	2.9983	40.5153	1.34359	2880	0.00120539	125.185	0.503605	126.095	0.113065	64.309	379.193	1.85422
68	1	0	0	＜1	4.92	60	0	126.315	1822.94	-0.729378	0.72035	5	70	130	177	206	3236	0.00245271	24.6873	0.886716	108.962	0.25039	64.6551	411.16	1.87347	2.75344	10.9451	1.02655	3256	0.00152525	74.2494	0.669791	112.428	0.140188	64.2998	375.462	1.84484	2.9273	29.4219	1.25687	3186	0.00149942	92.9021	0.579293	110.412	0.131133	64.6786	348.745	1.83033
59	2	0	0	3.77	32.55	10	2	133.295	1713.59	-1.3543	1.84057	2	78	142	175	196	9654	0.00317042	17.7127	0.910992	99.5002	0.272981	68.0918	380.288	1.81172	2.67453	7.73271	0.956599	9682	0.00271979	22.944	0.886608	101.171	0.243558	67.9926	381.741	1.80278	2.73641	9.42119	1.01814	9596	0.00216828	42.3985	0.781874	97.188	0.177458	68.3431	346.353	1.78071
63	1	1	1	6.84	15.25	32	2	121.575	1927.75	-1.06106	0.971005	1	59	131	166	196	3922	0.00309152	21.639	0.905571	114.578	0.272118	62.3845	436.673	1.82861	2.68413	9.83986	0.997911	3936	0.00272565	32.0965	0.858628	113.518	0.243469	62.3648	421.976	1.82733	2.73072	16.2345	1.05069	3826	0.00226406	52.3968	0.763234	110.651	0.198022	62.8014	390.207	1.81011
75	1	0	0	11.03		48	2	138.668	751.507	-0.669726	0.974821	62	103	141	171	195	6598	0.00612332	7.16732	0.921893	45.8815	0.405286	70.2961	176.359	1.71541	2.38226	3.65923	0.74958	6626	0.0049484	9.05886	0.902121	46.2759	0.344789	70.2668	176.045	1.71364	2.46487	3.78537	0.826849	6594	0.00422835	14.9011	0.837736	45.9162	0.290387	70.317	168.764	1.70516
61	1	0	0	1.5	4.29	35	2	123.133	1094.25	-1.37958	2.61492	5	84	129	157	179	6496	0.00396459	17.2632	0.859905	61.6126	0.27926	63.0804	229.187	1.72132	2.57887	7.44945	0.95742	6454	0.00310274	27.9923	0.777397	62.875	0.214185	63.0167	223.508	1.70153	2.66567	11.1255	1.05686	6358	0.00306579	30.463	0.749788	60.8746	0.214696	63.2872	213.035	1.70014
78	2	0	0	1.36	6.16	60	1	124.871	2431.65	-0.829119	0.316534	1	49	134	179	210	8626	0.00202643	32.6014	0.888374	146.03	0.224832	63.9035	551.517	1.91695	2.88058	14.2823	1.08624	8666	0.00137157	78.2518	0.732276	146.142	0.147876	63.8765	506.318	1.88424	3.03745	30.9937	1.27385	8600	0.00123196	99.9	0.653856	144.304	0.132174	64.0753	477.317	1.87892
63	2	0	0	3.6	13.42	60	0	127.68	1482.97	-1.19287	1.41198	2	76	138	168	185	3218	0.00319675	26.2828	0.844171	84.3321	0.2416	65.5084	311.045	1.77535	2.65787	11.7538	1.03472	3202	0.00267829	31.4866	0.816956	86.008	0.204547	65.3367	312.546	1.76549	2.71828	12.3261	1.08149	3170	0.00262317	41.2341	0.758429	85.3455	0.216694	65.4397	300.148	1.76638
61	2	0	0	1.18	17.02	21	3	118.033	1146.91	-1.00226	1.11287	13	72	124	154	174	5068	0.00328492	18.5655	0.864333	68.4233	0.273962	60.238	255.128	1.76677	2.64054	8.05041	0.969726	5024	0.00258393	30.6927	0.775946	68.4941	0.208971	60.2874	243.284	1.74949	2.72924	12.481	1.07291	5000	0.00239784	38.818	0.711997	67.3916	0.192219	60.426	230.749	1.73469
69	1	1	0	32.38	＜2	10	3	124.538	1435.26	-1.62302	2.51504	1	74	134	159	176	8096	0.00540271	15.0571	0.911117	84.7013	0.354268	63.5882	323.748	1.73427	2.48563	8.57144	0.877722	8108	0.00552494	12.4482	0.928264	86.764	0.362375	63.4216	334.608	1.73526	2.46968	6.68654	0.858321	8004	0.00436329	23.1292	0.863504	84.7248	0.287412	63.6889	315.77	1.72605
70	1	0	0	2.65	9.49	10	3	152.282	1888.12	-1.46937	1.39613	25	76	167	189	209	5494	0.00574516	10.3975	0.956555	119.662	0.35474	76.9407	468.252	1.77284	2.50045	4.9287	0.844799	5464	0.00370507	26.7284	0.889121	120.529	0.23428	76.7921	455.388	1.73991	2.66471	12.0134	1.03333	5416	0.00345344	35.8061	0.852058	121.014	0.209079	76.8032	448.25	1.72616
66	1	0	0	2.65	＜2	60	0	134.634	1380.76	-1.61864	3.34466	1	93	142	171	193	10076	0.00433386	15.6705	0.905197	82.6475	0.310465	68.5141	314.92	1.75318	2.56687	7.5189	0.925493	10080	0.00322035	25.8494	0.846139	84.0024	0.241343	68.426	310.16	1.72985	2.6889	10.7707	1.04564	10038	0.00273231	41.7836	0.745641	82.1353	0.202976	68.5674	286.758	1.71294
73	1	0	0	2.59	＜2	60	3	104.838	3312.77	-0.146605	-0.743477	1	13	110	178	223	3534	0.0019625	69.4561	0.828663	202.689	0.17598	54.1534	741.299	1.98594	2.99529	30.2999	1.24398	3588	0.00144977	141.642	0.650396	202.574	0.121022	54.0652	668.656	1.96596	3.09599	56.6093	1.39778	3496	0.00120324	171.301	0.574468	201.279	0.111527	54.5006	633.815	1.96482
64	2			1.39	＜2	60	3	116.905	2785.3	-0.552092	-0.376467	1	31	126	178	211	4246	0.00183154	44.2727	0.865069	164.057	0.22307	60.3943	611.955	1.95703	2.90167	21.8766	1.13235	4296	0.00131949	92.6541	0.724321	168.047	0.145092	60.0191	579.535	1.93223	3.04831	36.9266	1.3087	4186	0.00112609	125.496	0.614345	162.705	0.120095	60.6923	525.324	1.91966
74	2	0	0	2.3	3.4	60	0	123.212	1884.32	-0.864516	0.586131	1	61	131	170	201	2684	0.00237928	30.2601	0.864678	111.808	0.230826	63.1423	416.97	1.86823	2.7569	13.1135	1.06978	2644	0.0017692	58.5847	0.734175	110.194	0.152754	63.3593	382.192	1.8391	2.8574	22.992	1.20754	2640	0.00175907	70.4727	0.680146	110.164	0.154499	63.4909	370.183	1.82395
53	2	0	0	＜1	7.77	60	3	125.8	1938.88	-0.968778	0.873874	2	64	135	173	203	2822	0.00232681	38.253	0.835146	116.021	0.224734	64.5252	425.83	1.85376	2.76547	18.2478	1.10391	2838	0.00175733	70.6646	0.689543	113.807	0.135655	64.6096	384.565	1.81982	2.87923	26.698	1.24712	2816	0.00173421	82.5376	0.638084	114.029	0.152232	64.7109	373.578	1.82035
59	2	0	0	1.48	7.72	60	0	105.531	2296.05	-0.637667	-0.426748	1	24	116	159	186	2632	0.00241995	31.7834	0.88409	137.104	0.243256	54.5084	516.634	1.88864	2.76473	15.0145	1.06843	2636	0.00179521	59.7086	0.783736	138.046	0.172853	54.5751	492.473	1.87738	2.87465	24.4153	1.21773	2550	0.00160523	87.9506	0.670542	133.477	0.156573	55.3404	445.959	1.85418
69	1	0	0	3.3	5.51	13	2	116.835	1666.45	-0.869434	0.69987	1	61	123	161	187	2724	0.00244846	33.9537	0.82228	95.5259	0.221342	60.1652	348.15	1.82888	2.74346	14.8757	1.09183	2736	0.00216707	42.9313	0.778424	96.8771	0.173261	59.9415	344.577	1.8169	2.78905	17.0018	1.1405	2678	0.00189384	68.472	0.639361	94.9316	0.153696	60.2972	311.254	1.7952
82	1	0	0	2.42	6.33	32	3	134.404	921.528	-0.2568	0.397533	49	99	134	174	199	2210	0.003848	13.1276	0.884531	56.8449	0.291105	68.1738	214.252	1.7555	2.54181	5.18592	0.903105	2198	0.00266807	31.2803	0.719674	55.7927	0.196689	68.1392	191.891	1.72826	2.67981	11.6196	1.07886	2186	0.00262336	35.6395	0.68201	56.0387	0.194999	68.0512	188.515	1.72145
59	2	0	0	1.15	＜2	48	3	120.524	2214.99	-0.994265	0.412047	1	42	132	169	193	4878	0.00306705	21.6617	0.918729	133.269	0.284737	61.6781	511.415	1.87545	2.70215	10.7167	0.985369	4866	0.00213878	42.6038	0.840185	133.291	0.206783	61.7028	490.56	1.85782	2.84264	19.4191	1.13229	4782	0.00192273	59.1936	0.778183	133.429	0.179478	61.7992	474.523	1.85314
59	2	0	0	＜1	＜2	60	0	111.064	2819.84	-0.784679	-0.384562	1	11	127	166	195	2318	0.00368017	45.8093	0.869553	175.586	0.253319	56.679	656.534	1.87381	2.71903	24.3018	1.12966	2322	0.00323313	56.1283	0.839262	174.596	0.220651	56.8519	642.255	1.8733	2.75055	28.2961	1.18022	2282	0.00285279	87.8431	0.747493	173.942	0.182715	56.972	607.926	1.86473
70	1	1	0	27.37	1095.26	60	1	124.725	1656.11	-0.718917	0.750638	5	73	129	172	204	3118	0.00213147	38.2457	0.79841	94.8602	0.207781	64.0943	341.195	1.8431	2.80489	16.0609	1.12294	3112	0.00157715	82.151	0.576343	96.9546	0.131211	63.9801	305.667	1.80498	2.91586	31.5638	1.27871	3018	0.00155133	100.214	0.470924	94.7066	0.121242	64.3055	278.612	1.7893
71	1	1	0	6.23	625.19	21	2	121.552	1836.66	-1.02668	0.79685	1	58	130	166	191	5002	0.00243925	29.3167	0.864057	107.827	0.236737	62.2955	401.992	1.84075	2.77074	12.9079	1.06469	5016	0.00188186	55.2743	0.747141	109.299	0.164835	62.2655	381.92	1.80771	2.87574	22.0511	1.19909	4966	0.00168654	83.2066	0.607307	105.944	0.136858	62.5622	340.568	1.78365
74	1	0	0	63.76	2.43	12	4	138.082	1155.33	-1.41734	2.95495	13	99	144	173	197	9872	0.00414512	18.5087	0.866006	69.0656	0.296152	70.2251	257.754	1.75046	2.59517	9.05458	0.953703	9930	0.00328162	21.7851	0.846963	71.1761	0.243557	70.0054	262.919	1.7422	2.67193	8.84104	1.00711	9816	0.00283293	37.0029	0.729951	68.5113	0.203858	70.3146	237.042	1.71877
68	2	0	0	2.75	2.63	60	2	122.522	1379.31	-0.695268	0.596246	12	72	127	165	192	3540	0.00277044	23.8175	0.85816	83.959	0.265733	62.4537	312.018	1.82863	2.7072	11.3211	1.00848	3532	0.00182893	54.1869	0.684323	85.8263	0.159818	62.2593	289.118	1.79758	2.85882	20.5521	1.19358	3496	0.00180379	63.9674	0.620375	84.2508	0.149672	62.5521	273.036	1.78876
74	2	0	0	2.52	7.75	60	1	124.103	1937.85	-0.570847	0.515809	2	66	128	175	214	9752	0.00162919	37.1833	0.84034	116.445	0.19498	63.3798	428.597	1.90068	2.93179	14.945	1.11768	9774	0.00123116	76.257	0.672833	116.541	0.144429	63.3657	389.908	1.87529	3.05253	30.1772	1.269	9686	0.00111652	99.3304	0.569881	115.469	0.124736	63.5137	362.544	1.86215
68	1	1	0	4.56	32.98	60	1	135.969	1935.52	-0.849503	1.06816	3	78	141	186	220	3658	0.00216442	31.0454	0.860449	111.233	0.228706	69.825	413.886	1.87251	2.79622	13.5694	1.07291	3654	0.00145584	92.0788	0.591668	112.75	0.142278	69.6442	358.921	1.8287	2.96277	38.4935	1.3052	3594	0.00140065	106.111	0.510836	108.462	0.123943	70.0835	327.736	1.81742
70	2	0	0	33.2	＜2	28	2	132.85	980.621	-1.11724	2.19064	23	94	138	167	187	12416	0.004089	12.6397	0.892195	58.6229	0.31492	67.4425	221.852	1.74617	2.56022	5.58485	0.889897	12388	0.00326454	19.545	0.834592	59.0814	0.259559	67.4369	216.78	1.73686	2.65633	8.09413	0.98518	12358	0.0027556	31.1133	0.732907	58.2442	0.213822	67.5312	201.864	1.72118
48	1	0	1	＜1	4.83	24	2	120.195	1687.22	-1.00917	0.827108	2	58	129	162	193	4372	0.0028997	23.0046	0.883494	98.7269	0.253651	61.6551	371.903	1.82638	2.70704	10.2597	1.00685	4392	0.00216033	44.5592	0.772273	97.8345	0.184204	61.6712	346.779	1.80038	2.82699	17.6856	1.1568	4350	0.00200005	61.8791	0.682283	97.3807	0.164534	61.8313	327.644	1.78208
63	1	1	1	1.8	3.15	60	0	88.3326	1472.5	-0.667575	-0.483776	1	29	98	132	145	2668	0.00418222	15.6057	0.915048	91.8496	0.323849	45.2459	351.793	1.79276	2.5641	7.21569	0.941245	2632	0.00290267	27.7736	0.849687	92.3859	0.226736	45.0805	341.77	1.78997	2.68857	11.1475	1.0592	2610	0.00266526	41.0077	0.778381	92.5185	0.191951	45.2253	329.066	1.77773
48	1	1	1	15.08	＜2	60	4	116.484	2664.96	-0.726407	-0.441524	1	30	131	172	192	6800	0.00251682	26.9041	0.916519	161.14	0.274495	59.8235	617.654	1.91374	2.80539	12.8989	1.04364	6858	0.00230808	26.9026	0.91856	165.168	0.250935	59.4065	633.768	1.91045	2.82701	12.1757	1.04521	6786	0.00187484	46.6596	0.855763	161.747	0.195078	59.8061	600.327	1.89975
57	2	0	0	＜1	6.14	45	3	134.449	792.855	-0.236097	0.387474	63	97	135	169	199	4844	0.00429588	10.5925	0.890334	48.2944	0.316338	68.3183	182.585	1.73473	2.5221	4.18879	0.862841	4874	0.00265905	31.2093	0.680111	48.7815	0.201888	68.1859	163.917	1.70852	2.71111	12.0359	1.07858	4810	0.0026549	31.7667	0.67079	48.2469	0.192569	68.3356	161.221	1.70795
55	2	0	0	2.24	3.46	10	3	141.333	1943.74	-0.415204	0.213353	15	81	146	195	232	1996	0.00201756	35.6653	0.848763	117.912	0.199608	72.0421	435.984	1.90181	2.80073	14.9893	1.09646	2014	0.00150239	97.1033	0.594644	119.775	0.111825	71.85	381.998	1.86901	2.92343	34.6038	1.31357	1960	0.00143482	115.504	0.512202	118.393	0.106692	72.2429	358.07	1.85177
77	1	1	0	9.75	24.38	36	2	133.025	1279.94	-1.88644	4.00406	1	91	141	165	183	3166	0.00499723	21.9122	0.843517	70.0145	0.286493	68.2735	258.146	1.67281	2.48145	10.8754	0.987688	3210	0.00646985	10.6505	0.928448	74.4249	0.366421	67.8505	287.049	1.68539	2.38338	5.31307	0.844946	3186	0.00439501	29.9385	0.782934	68.9616	0.254199	68.236	245.908	1.66922
52	1	1	0	3.05	＜2	10	1	135.294	799.143	-1.31561	3.27108	32	99	140	165	186	9832	0.00445751	18.5915	0.800357	46.5619	0.27651	68.8161	167.656	1.67747	2.54715	8.81129	0.948792	9826	0.00356366	31.0639	0.670274	47.1057	0.225716	68.794	157.359	1.65031	2.6524	13.6991	1.07323	9762	0.00335412	37.9105	0.591703	46.4251	0.203634	68.9119	147.79	1.63748
53	2	0	0	＜1	2.13	60	3	105.183	3091.91	-0.391762	-0.976631	1	17	118	171	197	9456	0.00261215	27.9044	0.926979	191.071	0.265857	53.8892	736.381	1.95809	2.87253	13.5837	1.04467	9446	0.00224421	38.3278	0.899504	190.693	0.232392	53.9119	724.442	1.95521	2.93243	18.4712	1.10951	9404	0.00174458	56.5202	0.850944	189.594	0.197262	54.0778	701.857	1.95542
59	1	0	0	4.47	7.88	49	2	135.287	786.06	-0.739782	1.14903	50	102	138	169	189	2244	0.00418784	15.2807	0.829949	44.9299	0.276998	69.0865	164.439	1.69525	2.50337	6.29678	0.92786	2254	0.00331935	24.1624	0.730269	44.7898	0.235024	69.1136	154.997	1.67684	2.58599	9.32587	1.03223	2212	0.0031106	28.9069	0.671161	43.953	0.203981	69.3156	146.905	1.66923
74	1	1	1	1.31	2.6	60	1	115.023	2958.1	-0.362948	-0.742298	2	31	125	178	218	5224	0.00159017	31.9495	0.91117	179.835	0.227751	58.9694	687.39	1.98325	2.93157	14.3686	1.07637	5222	0.00111994	61.5818	0.830828	182.01	0.155117	58.7851	666.457	1.9708	3.05973	23.927	1.22375	5170	0.00103064	80.6371	0.773987	178.39	0.143788	59.2213	632.924	1.96185
77	2	0	0	2.14	5.56	60	2	111.397	1881.38	-0.781437	0.231798	1	45	118	160	187	5706	0.002568	25.1023	0.89122	115.382	0.26909	56.8444	436.424	1.87969	2.75657	12.0306	1.0243	5740	0.00195328	40.3488	0.825702	115.747	0.213881	56.7286	422.637	1.86969	2.86217	18.4744	1.12428	5640	0.00168239	59.8745	0.737831	114.19	0.178222	57.0035	396.887	1.86248
49	1	1	1	＜1	＜2	50	2	104.275	1092.15	-1.1083	0.898958	12	48	111	138	157	3726	0.00422586	15.9823	0.874775	63.8145	0.269072	53.4734	239.276	1.70801	2.54304	6.36663	0.941796	3728	0.003195	31.029	0.764439	65.8619	0.206387	53.3541	232.419	1.67151	2.65097	12.0523	1.08055	3642	0.00313567	42.5535	0.656045	61.8592	0.180372	53.8221	204.883	1.65747
76	2	0	0	39.43	2.99	60	3	136.039	1129.46	-1.39976	2.82884	14	95	141	171	190	7688	0.00373987	16.2856	0.876732	66.0576	0.278108	69.2055	247.945	1.74622	2.60299	6.82729	0.946702	7656	0.00309941	25.1157	0.806972	65.0572	0.232005	69.3268	235.113	1.73025	2.6788	10.3029	1.03581	7580	0.00265513	39.6799	0.677155	61.4535	0.186459	69.6203	206.134	1.70798
69	1	0	0	1.18	3.06	32	2	117.843	3806.62	0.135142	-0.259081	1	31	118	197	256	3186	0.0016468	78.0678	0.832109	232.495	0.194558	60.7043	851.912	2.01354	2.95767	43.6913	1.21055	3182	0.00142003	125.516	0.731582	233.807	0.143829	60.6034	809.713	1.99825	3.05265	57.1394	1.35374	3138	0.00114796	159.056	0.659071	233.269	0.12327	60.9401	774.019	1.99685
75	2	0	0	4.4	＜2	57	2	135.525	1231.77	-0.767397	0.598875	37	85	141	174	202	1842	0.00339703	23.139	0.834265	69.8071	0.247227	69.506	256.089	1.77355	2.61002	9.69453	1.01361	1876	0.0027647	35.9765	0.751059	72.2592	0.201924	69.1194	253.06	1.75765	2.69766	13.9126	1.10943	1838	0.00255399	46.7497	0.666636	70.1181	0.176567	69.5245	233.723	1.74915
69	2	0	0	2.66	2.23	24	2	162.588	728.668	-1.46496	1.72727	79	118	170	187	199	6784	0.0111931	4.86881	0.942515	42.3484	0.448159	82.5545	164.525	1.59496	2.19899	2.20418	0.713099	6812	0.00700488	10.3829	0.882284	44.1014	0.317366	82.2877	166.023	1.57105	2.36529	4.03115	0.860198	6758	0.00678328	12.9772	0.847323	42.4989	0.295182	82.5244	157.018	1.56081
42	1	1	1	1.52	＜2	60	3	129.556	1731.97	-1.05243	1.21656	2	75	137	174	201	7344	0.00243036	29.8519	0.854408	102.519	0.240405	66.0844	380.225	1.84247	2.77633	14.91	1.037	7344	0.00174397	53.2361	0.738294	101.71	0.171399	66.0803	353.603	1.82091	2.90384	21.895	1.18973	7242	0.00161593	71.9373	0.641358	100.291	0.153	66.3416	329.228	1.80517
76	2	0	0	8.51	9.61	49	2	119.182	2006.96	-0.541525	-0.948087	27	48	129	169	180	4456	0.00400485	13.9753	0.943131	122.873	0.342489	61.0776	477.518	1.84616	2.59862	7.24283	0.888056	4526	0.00386299	10.0552	0.959289	123.496	0.347921	60.8489	483.928	1.84256	2.58279	4.45155	0.846459	4428	0.00303991	21.1893	0.913326	122.236	0.265162	61.3211	467.755	1.82781
54	2	0	0	3.66	17.33	24	3	138.712	2533.18	-0.841154	0.410306	2	65	147	195	224	3930	0.00224721	25.5272	0.916728	153.275	0.259818	70.7608	587.574	1.93979	2.791	12.4166	1.01575	3896	0.00152634	53.1663	0.826567	153.276	0.173061	70.8593	559.937	1.92099	2.9402	22.1092	1.18495	3862	0.0014364	72.2719	0.762897	152.406	0.154246	70.9275	537.353	1.91647
50	2	0	0	1.38	2.6	23	3	140.708	1800.15	-1.02933	1.05086	8	75	150	186	214	1956	0.00327345	24.1329	0.887402	107.165	0.246671	72.0204	404.525	1.8381	2.65402	10.7484	1.01435	1962	0.00249698	40.7492	0.807363	105.767	0.196177	72.1152	382.318	1.81544	2.75116	16.3974	1.13618	1920	0.00238661	56.0083	0.733227	104.974	0.170667	72.4333	363.887	1.80855
66	1	1	0	6.27	＜2	51	2	128.883	2073.78	-0.827833	0.341123	6	57	139	178	211	5352	0.00240365	26.5291	0.888945	119.441	0.253254	66.2347	451.236	1.88742	2.79915	12.5143	1.03278	5434	0.00184467	38.0004	0.846401	123.7	0.198552	65.9209	456.799	1.88027	2.89073	15.9273	1.11716	5316	0.00176108	47.8431	0.799188	119.124	0.184867	66.354	428.652	1.87066
83	2	0	0	13.72	109.44	24		124.172	1266.38	-1.17747	1.90646	5	80	129	162	184	4972	0.00300953	25.7152	0.831215	76.1774	0.242589	63.288	278.994	1.76704	2.68349	11.4118	1.03379	4996	0.00266787	31.5564	0.788584	74.6311	0.209232	63.4083	266.968	1.76058	2.72132	13.332	1.07267	4912	0.00255648	42.2064	0.719531	75.2425	0.196637	63.441	258.764	1.75774
62	2	0	0	＜1	2.12	47	2	142.364	1385.27	-1.09047	1.6914	19	93	148	182	205	11404	0.00369733	14.9141	0.910628	83.4378	0.326828	72.4763	318.837	1.8133	2.62467	7.59506	0.90476	11464	0.00229857	30.7432	0.817592	84.2704	0.217291	72.3643	306.338	1.79372	2.7939	13.0128	1.07235	11374	0.00213781	39.0469	0.765665	83.3143	0.199413	72.5426	294.21	1.78489
79	2	0	0	59	11.55	25	2	152.897	1149.46	-1.63869	3.80387	28	112	159	186	208	14590	0.00444043	16.6366	0.877251	67.7667	0.299247	77.6609	254.43	1.72394	2.58314	7.7767	0.941459	14606	0.00390958	20.5057	0.849826	68.2728	0.260108	77.6008	252.586	1.71851	2.62779	9.11194	0.983299	14458	0.00375527	26.4274	0.801147	66.4496	0.243452	77.8254	239.371	1.70748
43	2	0	0	1.53	29.49	60	0	136.322	1184.26	-1.44371	2.62569	21	86	145	167	189	7166	0.00657499	11.4957	0.914178	66.9741	0.368836	69.6352	256.401	1.71172	2.43232	6.06858	0.846106	7186	0.00520793	14.3387	0.893738	67.4686	0.307955	69.5861	255.536	1.70157	2.504	6.70833	0.90297	7132	0.00451733	22.0743	0.830216	65.0071	0.258563	69.813	237.954	1.68988
48	2	0	0	1.89	6.71	32	3	131.773	2475.02	-1.20215	0.850229	1	50	145	180	205	6020	0.00252762	38.0372	0.872527	149.197	0.237085	67.113	558.752	1.85872	2.78968	20.0664	1.07952	5928	0.0021816	59.9453	0.800616	150.327	0.189661	67.1424	541.361	1.84099	2.87773	28.7303	1.19835	5908	0.00190824	82.6848	0.721238	148.307	0.178021	67.2935	510.545	1.83726
52	2	0	0	＜1	＜2	60	0	98.7456	2703.22	-0.626743	-0.869942	1	7	117	157	176	626	0.00704304	26.9521	0.915138	158.799	0.310879	52.3898	608.244	1.7847	2.37764	13.5467	1.03705	628	0.0070084	24.7771	0.920349	155.535	0.326824	52.465	597.363	1.78018	2.35927	12.7269	1.00621	610	0.00511153	43.2295	0.859147	153.456	0.235629	53.0328	570.596	1.7992
67	2	0	0	16.37	6.4	60	3	135.631	536.961	-1.27574	2.64367	58	106	140	161	171	6014	0.00871296	5.8141	0.906278	31.0177	0.436196	68.9554	118.257	1.59774	2.23064	2.78092	0.737668	6044	0.00983872	4.01059	0.937228	31.9456	0.479767	68.822	123.772	1.60556	2.17036	1.88876	0.668517	5968	0.00724698	8.8559	0.856341	30.8225	0.375887	69.0268	114.434	1.59225
68	1	1	0	119.91	＞1200	8		119.451	1583.13	-0.412498	0.624604	4	75	120	168	205	8800	0.00213678	26.6452	0.857089	93.2233	0.227279	61.2143	346.248	1.86167	2.81554	11.1592	1.04427	8876	0.00222318	24.3432	0.870944	94.3122	0.236024	61.0318	352.905	1.86614	2.80089	10.381	1.0225	8768	0.00188504	37.1054	0.800306	92.9054	0.203269	61.2728	334.516	1.85796
55	1	0	0	50.46	34.88	29	2	129.721	428.251	-0.160754	0.0816225	80	102	131	155	176	9004	0.00535805	10.1522	0.809008	26.5774	0.327617	65.6564	96.1576	1.60239	2.40099	4.05887	0.857372	8950	0.00402542	19.8279	0.624438	26.3976	0.243792	65.6456	85.7627	1.57791	2.51968	7.53488	0.991318	8876	0.00364762	26.5552	0.497253	26.4101	0.211939	65.6386	79.0852	1.55999
44	1	0	0	1.47	＜2	32	2	145.104	1124.43	-0.828894	1.60882	43	103	148	184	212	5362	0.00239101	39.398	0.69566	64.727	0.213467	74.038	219.51	1.75606	2.77393	17.6457	1.12291	5450	0.00329986	17.1303	0.873206	67.5514	0.300505	73.6763	253.075	1.78898	2.63896	8.03535	0.945397	5330	0.00213412	47.1734	0.627868	63.3826	0.176624	74.149	206.357	1.74695
75	2	0	0	＜1	2.4	60		105.928	1448.99	-1.00107	0.587649	2	47	114	147	169	1628	0.0042575	16.855	0.895333	80.5171	0.290636	54.9484	305.214	1.76421	2.52162	7.58772	0.941773	1640	0.00282049	42.1427	0.738543	80.5921	0.173377	54.8695	280.226	1.73776	2.66942	16.2693	1.13745	1612	0.00259145	58.1464	0.621516	76.8148	0.157204	55.4094	249.113	1.72475
46	1	1	0	8.77	13.44	47	2	126.715	1280.26	-0.874953	1.34553	9	82	131	167	195	6466	0.00275251	23.0053	0.850069	76.7195	0.251822	64.5648	283.873	1.81043	2.71773	10.2997	1.00536	6514	0.00214196	37.1492	0.759391	77.1984	0.201253	64.5609	271.644	1.79096	2.81609	15.0618	1.11762	6412	0.00193191	47.7492	0.692316	77.5946	0.174286	64.5727	262.629	1.78621
70	2	0	0	2.32	2.93	48	2	139.958	1306.83	-0.313015	-0.010255	47	91	143	185	215	2196	0.00242036	28.9845	0.818866	80.0086	0.204254	71.1047	291.05	1.81947	2.72584	11.0881	1.05994	2168	0.00174034	84.5314	0.47524	80.5429	0.121333	71.0959	237.64	1.77653	2.85639	31.902	1.28326	2130	0.00169279	95.0404	0.406307	80.0417	0.122036	71.2019	225.126	1.76883
61	1	1	1	9.04	13.78	48	3	126.936	752.053	-1.42506	3.95321	23	96	131	154	178	8296	0.00573995	13.1066	0.852723	44.4964	0.330662	64.5554	164.879	1.65033	2.45802	6.13787	0.896555	8324	0.00666741	11.3366	0.871892	44.2462	0.366116	64.5682	165.648	1.65871	2.41233	5.6637	0.860433	8168	0.00485186	24.7875	0.707249	42.3353	0.270203	64.7821	144.554	1.63096
72	2	0	0	4.55	3.72	60	3	103.173	703.788	-1.42871	2.7143	8	71	108	130	146	16508	0.00685333	8.51187	0.897665	41.5885	0.370801	52.6354	157.842	1.63716	2.3719	3.87744	0.811867	16460	0.00467539	21.2417	0.747178	42.0092	0.264257	52.6064	146.795	1.59932	2.54189	9.27075	1.00072	16336	0.00432306	26.0316	0.68464	41.2728	0.231792	52.6978	139.06	1.58598
51	1	0	0	33.78	565.87	20	4	125.914	2148.45	-0.671495	0.459328	1	62	132	178	217	4572	0.00177227	43.7463	0.826968	126.411	0.196178	64.7717	461.898	1.90712	2.8996	18.9732	1.14512	4704	0.00134511	83.1454	0.682287	130.85	0.141709	64.2092	440.255	1.87851	3.00684	32.3434	1.28663	4576	0.00122743	113.758	0.556599	128.279	0.117938	64.7107	399.358	1.86059
67	2	0	0	12.02	＜2	26	3	139.525	1288.29	-1.07314	1.48517	23	93	146	178	200	11314	0.00352585	12.1589	0.921725	77.6677	0.312859	70.8745	298.512	1.80604	2.61945	5.14958	0.88616	11278	0.00246268	26.0379	0.828826	76.0572	0.22258	71.0165	278.191	1.78813	2.76376	10.4579	1.04299	11280	0.00217565	37.305	0.751603	75.0914	0.192712	71.0773	263.061	1.77525
56	1	1	1	41.04	110.5	23		131.586	1383.45	-0.967129	1.42054	9	84	136	175	198	2932	0.00256124	28.0464	0.829662	82.3256	0.232025	67.0928	301.256	1.80459	2.71331	12.188	1.05099	2922	0.00205058	50.8392	0.689685	81.9154	0.16828	67.18	276.822	1.7798	2.79907	20.9457	1.17305	2900	0.00190321	66.7834	0.591345	81.7113	0.154113	67.32	260.062	1.76147
75	1	0	0	10.47	11.16	60	0	114.402	1182.92	-1.15965	1.45396	3	71	122	150	168	5772	0.00369907	20.5253	0.856838	71.6858	0.287732	58.2626	266.218	1.75611	2.60476	10.2436	0.967735	5764	0.00339739	22.1849	0.844952	71.5423	0.263062	58.2849	263.984	1.75395	2.63822	10.2487	0.998274	5702	0.00322169	30.7871	0.779108	69.688	0.251355	58.5142	247.965	1.7509
56	1			3.62	85.26	20	3	152.231	605.341	-1.62328	6.68575	65	126	155	179	197	4622	0.00450407	17.7953	0.739602	34.1695	0.26579	77.3791	118.883	1.59474	2.47894	7.34993	0.957908	4670	0.00646974	7.82827	0.892598	36.4437	0.364682	77.1156	137.946	1.62676	2.33232	3.38312	0.791986	4570	0.00432973	20.5357	0.698274	34.0303	0.257704	77.4582	115.586	1.58969
60	2	0	0	2.57	56.29	40	2	146.682	880.087	-0.765822	2.39036	52	113	148	181	210	4868	0.00306126	29.2395	0.720885	52.3789	0.221555	74.5575	180.276	1.71452	2.67026	12.6792	1.05648	4888	0.00435667	13.3625	0.876651	54.1653	0.311401	74.3985	203.299	1.73503	2.53188	6.08312	0.891944	4834	0.00292816	33.2801	0.688824	53.4748	0.222902	74.499	180.619	1.7161
75	1	0	0	1.11	3.87	25	3	143.255	1641.76	-0.817566	1.78069	1	94	147	187	233	4422	0.00238589	32.2189	0.834594	97.3935	0.228604	72.9625	357.355	1.8373	2.78274	13.9975	1.08458	4498	0.00338404	14.6456	0.924964	97.5905	0.32214	72.9764	375.716	1.85631	2.64275	7.07028	0.912352	4348	0.00210673	43.7093	0.77022	95.1111	0.208853	73.3321	336.735	1.83399
80	1	0	0	2.33	11.58	21	3	134.103	1298.53	-0.729071	0.657208	30	84	140	175	204	5900	0.00364608	15.6244	0.897093	75.9153	0.317042	68.5878	288.037	1.81896	2.61687	7.94681	0.906786	5898	0.00339702	15.0604	0.903244	77.8268	0.3075	68.4452	296.247	1.82026	2.64489	7.05275	0.918976	5834	0.00268742	28.1694	0.814136	75.7793	0.24691	68.639	274.948	1.80619
83	2	0	0	1.39	＜2	10	3	150.611	1428.04	-0.639819	0.794227	34	108	151	196	219	11510	0.00282513	13.7974	0.91888	85.0429	0.298107	76.5856	326.374	1.8423	2.68785	5.71817	0.915889	11546	0.00233573	20.1914	0.881346	85.0854	0.246197	76.532	320.15	1.83576	2.76234	7.97594	0.992302	11432	0.00197578	32.2626	0.806145	83.2134	0.205201	76.786	300.591	1.81991
49	1	1	0	1.78	4.28	60	2	121.718	2196.1	-0.986764	0.699611	1	49	131	171	203	10336	0.00256275	31.3974	0.880169	131.007	0.241806	62.2678	492.632	1.86686	2.81902	14.5347	1.0741	10266	0.00192176	63.8683	0.751731	128.627	0.175514	62.5326	450.64	1.83664	2.94603	27.0832	1.23216	10208	0.00175265	80.5966	0.687213	128.836	0.154143	62.5649	434.748	1.82226
60	1	1	0	1.74	9.15	10	3	144.611	1932.97	-1.21257	2.22787	1	95	150	191	225	8770	0.00320331	29.1877	0.871005	113.135	0.329535	73.6456	423.354	1.85666	2.69659	18.813	0.969438	8700	0.00312113	26.0701	0.887079	115.435	0.303809	73.672	435.671	1.85142	2.7166	14.7944	0.993828	8622	0.00238847	49.0037	0.781295	112.031	0.247792	73.926	399.122	1.84326
70	2	0	0	3.69	＜2	31	2	153.855	583.818	-1.91307	5.33674	63	123	160	176	191	5560	0.0139392	5.00612	0.925631	33.6572	0.478361	78.0457	129.623	1.55669	2.1344	2.5543	0.711266	5570	0.0149209	3.20503	0.955395	35.9268	0.513497	77.8355	140.502	1.56407	2.07989	1.51363	0.632694	5496	0.0116187	7.20342	0.893726	33.8909	0.424307	78.0804	128.36	1.54443
64	1	1	1	1.42	3.93	19	3	138.121	1416.43	-0.629827	1.63722	8	94	140	181	223	2434	0.00256804	25.7518	0.853525	87.9054	0.213003	70.0214	325.87	1.81686	2.71395	9.6069	1.03754	2486	0.00183651	77.7144	0.541627	84.772	0.13841	70.1376	261.374	1.77534	2.85248	29.2983	1.27172	2400	0.00181354	82.8358	0.506065	83.853	0.124305	70.4542	252.576	1.768
67	1	0	0	4.76	6.63	21	2	152.244	771.666	-0.126055	0.288289	82	119	152	189	214	4944	0.00284464	27.5841	0.711465	47.8003	0.230662	77.1489	163.617	1.71215	2.68039	11.7455	1.05274	4988	0.00411581	12.2863	0.870847	47.565	0.329784	77.1524	177.974	1.73233	2.53369	5.44347	0.891957	4970	0.00258339	32.7807	0.65856	48.0036	0.210787	77.0913	159.234	1.709
71	1	0	0	4.3	＜2	38	2	149.438	735.804	-1.89441	5.01977	43	119	155	175	189	3810	0.00615276	16.9003	0.784501	39.2119	0.288141	76.2745	139.947	1.58212	2.41056	7.34389	0.954658	3826	0.00852313	7.2828	0.916228	43.4679	0.394115	75.8892	166.589	1.61464	2.27555	3.31202	0.784778	3782	0.00568993	20.5701	0.738359	39.3097	0.273644	76.2179	136.669	1.57384
80	1	1	0			48	3	172.941	841.247	-2.18577	6.21741	62	138	180	197	210	3960	0.0085351	17.5924	0.820405	48.9781	0.357447	87.7763	178.32	1.58225	2.32434	10.1847	0.912713	3956	0.00891837	15.6896	0.837099	48.1568	0.356829	87.815	176.937	1.58368	2.3066	8.74644	0.898426	3880	0.00684557	29.5402	0.687181	47.2161	0.266761	88.0753	159.324	1.5522
51	1	1	0	1.14	＜2	21	3	148.179	773.834	-0.530156	0.476854	69	111	151	180	205	2662	0.0028568	38.8069	0.583027	46.5341	0.191284	75.2186	147.329	1.67201	2.6729	15.715	1.12222	2678	0.00384038	16.1792	0.831124	47.9027	0.279945	75.056	175.432	1.70931	2.55533	6.65655	0.948064	2618	0.00262273	43.851	0.529721	46.6224	0.167105	75.2445	142.638	1.66306
60	2	0	0	2.36	83.82	51	2	135.963	635.938	-2.24218	7.98275	19	112	140	159	177	10242	0.010107	9.2728	0.87452	36.9493	0.417994	68.999	138.524	1.57063	2.24208	5.28217	0.790385	10440	0.0115184	6.47989	0.917585	39.3125	0.46824	68.7975	150.77	1.58487	2.1895	3.74219	0.720916	10192	0.00861326	14.0265	0.806709	36.2834	0.370725	69.092	131.107	1.56046
35	1	1	0	5.27	10.22	21	3	144.612	828.3	-0.406723	0.819526	62	109	146	181	205	2456	0.00269333	46.8249	0.542603	51.1863	0.195324	73.5627	157.92	1.69263	2.708	20.6968	1.15559	2544	0.00379237	16.8459	0.834377	50.8561	0.290988	73.3412	186.579	1.72718	2.56437	7.07537	0.960061	2460	0.00251305	53.6789	0.471391	50.7737	0.166674	73.6935	149.416	1.68074
59	2	0	0	1.66	6.56	21	3	141.32	846.834	-1.88678	5.01272	25	113	146	170	184	3524	0.00736349	11.0119	0.877854	45.077	0.372159	72.1833	169.296	1.63438	2.33192	5.55246	0.852012	3508	0.00539116	14.9795	0.839847	46.7661	0.291345	72.073	172.085	1.62191	2.43881	6.23083	0.931875	3474	0.00470308	23.5083	0.739052	45.0442	0.246449	72.2683	156.668	1.59888
66	1	1	0	33.06	＜2	60	0	123.366	1814.79	-1.05367	1.40981	1	74	130	169	198	4310	0.00253541	47.6752	0.780358	108.529	0.192316	63.1063	386.442	1.79883	2.81412	19.8869	1.16872	4302	0.00242046	49.7782	0.770256	108.334	0.194394	63.1181	383.559	1.79989	2.8306	20.5298	1.1812	4210	0.00244582	63.2869	0.708723	108.637	0.166568	63.3249	371.261	1.77688
77	2	0	0	90.22	192.9	12	3	132.453	1023.93	-2.06945	4.96844	4	96	140	159	176	17594	0.00908206	8.45527	0.929108	59.6345	0.416779	67.4388	230.083	1.63885	2.32182	4.49654	0.796196	17630	0.00974008	8.82428	0.926597	60.1086	0.443241	67.3824	231.61	1.64444	2.28782	5.35281	0.761226	17418	0.00734004	15.2363	0.869423	58.3424	0.350405	67.5916	218.133	1.62964
77	1	0	0	1.54	3.88	54	2	137.165	1290.45	-0.727368	0.901575	27	90	141	178	204	3746	0.00232489	32.5077	0.77881	73.4836	0.192611	70.1511	261.427	1.79165	2.76561	12.428	1.08602	3772	0.00178704	63.9332	0.583662	76.7804	0.143909	69.8961	243.189	1.76352	2.86417	24.0947	1.22902	3692	0.00174296	75.5921	0.48754	73.7541	0.130682	70.2996	219.424	1.7457
43	2	0	0	6.31	18.33	60	3	130.283	2178.21	-0.645083	0.602851	3	68	136	181	231	5752	0.00175037	35.5129	0.861894	128.571	0.207404	66.7236	478.771	1.9126	2.90274	14.648	1.10713	5742	0.00116243	108.682	0.57673	128.384	0.119239	66.7788	404.853	1.86125	3.06209	40.8936	1.34417	5640	0.00113959	116.244	0.534182	124.774	0.1131	67.1858	382.852	1.85372
60	2	0	0	1.17	3.64	60	0	71.4884	2088.16	0.0707003	-0.924829	1	5	73	132	167	4456	0.00571648	22.8604	0.911251	128.793	0.281608	37.0839	492.31	1.86672	2.71724	10.1058	1.0238	4446	0.0049334	36.4193	0.858544	128.73	0.237565	36.9609	478.499	1.86819	2.78918	16.3369	1.10818	4364	0.00377568	56.5623	0.779041	127.993	0.203352	37.2974	455.409	1.86805
61	2	0	0	1.71	24.36	52	3	120.676	946.766	-0.927934	2.02171	10	83	124	155	182	8734	0.00328887	18.1186	0.841315	57.0898	0.247758	61.3813	210.24	1.73957	2.63688	6.86457	0.969678	8750	0.00222023	54.6263	0.524206	57.4054	0.164541	61.3385	174.995	1.69013	2.81143	21.7167	1.19829	8652	0.00219113	59.1472	0.477308	56.5795	0.159576	61.4709	167.171	1.68284
63	1	0	0	3.52	4.09	21	2	125.451	703.523	-0.358611	1.34612	54	94	125	159	185	8332	0.00316003	23.1582	0.728527	42.6528	0.228542	63.6023	147.453	1.68867	2.64451	8.99379	1.01922	8286	0.00295911	26.7688	0.688027	42.9024	0.216113	63.5629	144.841	1.68181	2.66977	10.3274	1.05046	8240	0.0024805	44.7624	0.477806	42.8599	0.164753	63.5755	126.677	1.6504
49	1	0	0	＜1	2.24	60	2	124.531	1659.23	-1.41069	1.58512	1	72	137	162	174	3852	0.00478774	25.041	0.864089	92.1226	0.316839	64.1729	343.449	1.73832	2.54656	13.8987	0.993163	3850	0.0052029	18.5953	0.903538	96.3871	0.34204	63.8899	366.953	1.73991	2.50349	10.2949	0.936861	3770	0.00416987	39.3963	0.782778	90.682	0.268512	64.3947	323.332	1.72939
66	1	0	0	2.26	10.55	19	2	131.912	2002.39	-1.21266	1.66919	1	77	140	179	209	6562	0.00228951	46.8098	0.804801	119.903	0.202448	67.2493	432.802	1.8317	2.82664	22.4096	1.14251	6640	0.00194032	76.859	0.682684	121.108	0.161653	67.1452	407.573	1.79205	2.91345	32.5002	1.26758	6458	0.0017529	101.985	0.569914	118.563	0.140921	67.4429	372.268	1.77946
72	1	0	0	13.24	74.15	14	3	139.133	1664.91	-1.0136	1.95192	2	93	144	183	217	4512	0.00221376	34.8821	0.822385	98.196	0.206073	70.9628	357.902	1.82663	2.79959	13.9807	1.10516	4552	0.00170158	71.7759	0.63259	97.6784	0.152619	70.9271	318.938	1.78981	2.9035	28.2832	1.25774	4438	0.00163466	89.9067	0.535867	96.8546	0.134921	71.0667	297.512	1.76732
61	2	0	0	2.06	4.75	60	3	124.138	921.651	-1.95084	4.58221	3	88	132	149	174	4314	0.010702	11.7255	0.888623	52.6391	0.40889	63.5178	198.831	1.60546	2.24096	7.05017	0.81654	4380	0.0115446	7.36986	0.931944	54.1456	0.448732	63.1187	209.212	1.6032	2.19188	4.29857	0.730575	4282	0.00903568	15.9365	0.843234	50.829	0.360797	63.5591	187.38	1.58719
67	2	0	0	1.15	4.99	20	3	92.0838	1511.01	-1.07464	0.0164711	1	22	106	128	147	6110	0.00619885	17.7758	0.900799	89.5943	0.342248	47.5892	340.601	1.71293	2.47617	9.7347	0.930485	6148	0.0052632	21.2222	0.882862	90.5866	0.307442	47.5052	341.124	1.70256	2.5368	11.0026	0.979323	5984	0.0047789	32.8252	0.813573	88.0377	0.270884	47.9515	319.326	1.69756
67	2	0	0	＜1	3.02	60	2	104.68	1188.9	-0.499665	1.36574	2	74	103	150	183	4018	0.00528049	13.5421	0.901761	68.9238	0.347825	53.772	262.153	1.75453	2.49173	6.85794	0.885614	4056	0.00405382	16.8225	0.88221	71.4089	0.275023	53.4063	268.813	1.74101	2.57936	6.91303	0.954938	3968	0.00380489	23.9622	0.824679	68.338	0.26435	53.8523	249.39	1.73001
40	2	0	0	1.45	5.34	21	3	167.449	2339.82	-0.708282	0.960475	6	109	170	227	254	12956	0.00152384	28.7669	0.899377	142.944	0.219239	84.8015	543.009	1.94273	2.93153	11.4337	1.06717	12998	0.000915489	96.8052	0.663898	144.012	0.12764	84.8154	479.241	1.91123	3.1366	36.9149	1.3196	12858	0.00090425	102.504	0.636551	141.016	0.124752	85.0716	461.559	1.90665
66	1	0	0	45.66	6.55	48	2	135.65	1229.83	-1.5204	2.87456	8	92	141	172	185	6068	0.00572951	14.0613	0.902088	71.806	0.374839	69.1859	273.163	1.74111	2.46438	7.9245	0.876854	6032	0.0052808	13.937	0.905774	73.9552	0.367399	69.0093	281.884	1.74367	2.48603	7.74654	0.877671	5954	0.00421234	25.2086	0.823915	71.5809	0.296593	69.2953	261.115	1.7298
66	1	0	0	72.5	13.68	15	3	103.257	2325.51	-0.676585	-0.267052	1	16	112	158	187	4440	0.00304784	38.9532	0.857599	136.773	0.245448	53.4739	508.139	1.87487	2.7892	19.8854	1.10405	4422	0.00304857	45.5617	0.8367	139.504	0.213594	53.3835	512.453	1.85949	2.84091	19.897	1.16172	4392	0.00229698	68.4699	0.750414	137.167	0.184798	53.5118	480.199	1.86466
63	1	1	0			21	3	146.738	2011.21	0.117248	-0.0742174	41	96	141	201	255	6198	0.00347623	8.68538	0.964681	122.957	0.361445	74.6228	483.144	1.91467	2.62953	3.73659	0.823992	6152	0.00240246	17.5523	0.928634	122.974	0.254788	74.7448	474.345	1.90324	2.77294	6.60175	0.965989	6098	0.00225114	21.8698	0.910191	121.758	0.24203	75.0013	465.161	1.90143
72	1	1	1	4.92	4.55	51	2	117.346	1176.17	-0.825901	0.343416	23	65	124	155	180	3638	0.00349043	15.6614	0.888709	70.3623	0.285436	59.9065	265.788	1.7764	2.60548	6.65805	0.935765	3642	0.00259602	28.0802	0.798862	69.8034	0.198331	60.0483	251.133	1.74594	2.71366	10.3024	1.05245	3544	0.00243106	36.7731	0.728289	67.6696	0.185434	60.3442	233.905	1.73588
74	1	1	1			60	1	112.16	852.954	-1.88884	3.7438	7	77	119	138	150	2608	0.00801186	12.1327	0.872008	47.3964	0.332748	57.5759	177.453	1.58196	2.30168	5.53675	0.875406	2608	0.00625553	14.2347	0.860576	51.0482	0.282682	57.2991	189.958	1.55588	2.36906	5.599	0.919593	2566	0.00624085	18.7935	0.801552	47.3511	0.263258	57.6867	170.611	1.54568
72	1	1	0	25.1	25.1	60	2	123.455	1908.46	-0.988867	0.639633	3	54	133	169	191	5270	0.00290982	23.1184	0.897759	113.058	0.273977	63.1116	429.115	1.85352	2.71112	11.8456	0.981182	5260	0.00228693	28.1289	0.878592	115.845	0.230489	62.824	435.251	1.85038	2.79557	12.0954	1.05517	5222	0.00205499	42.6614	0.809368	111.895	0.198491	63.1501	404.917	1.83763
77	1	0	0	3	24.11	13	3	154.31	876.222	0.672771	1.12382	98	120	152	192	254	4468	0.00318639	25.35	0.765307	54.0067	0.256832	78.1638	190.677	1.71741	2.64628	11.4065	1.03157	4472	0.00449367	11.2357	0.896616	54.3393	0.354079	78.2598	206.122	1.73672	2.50136	5.32314	0.866609	4410	0.00273363	31.5814	0.709682	54.391	0.22157	78.2989	185.983	1.71549
58	2	0	0	3.17	＜2	60	2	109.924	2109.78	-0.295345	-0.347064	3	45	114	164	207	3662	0.00167335	36.4113	0.860016	130.055	0.209413	56.3545	483.809	1.92698	2.89132	15.6294	1.10313	3684	0.00115843	89.297	0.657959	130.535	0.12804	56.1938	432.845	1.89901	3.03116	33.5669	1.29958	3622	0.0011129	109.535	0.57727	129.556	0.121685	56.5527	408.69	1.8888
51	2	0	0	6.74	10.11	60	2	114.895	3282.38	-0.589431	-0.675442	1	16	129	180	208	8286	0.00287679	27.7478	0.930869	200.69	0.261576	58.9039	775.011	1.95268	2.86164	12.8947	1.05402	8276	0.00190921	50.9292	0.87272	200.068	0.185769	58.9698	749.343	1.94561	2.9892	20.7589	1.18642	8142	0.00167806	69.7246	0.82318	197.163	0.166935	59.4328	718.928	1.94221
78	1	0	0	2.75	6.14	54	2	128.54	1705.28	-0.656355	0.883166	4	77	133	176	215	14010	0.00174607	33.7635	0.834742	102.154	0.196693	65.5239	374.851	1.87149	2.90356	12.8314	1.10058	14152	0.00121998	88.8525	0.571818	103.755	0.1288	65.331	326.169	1.83221	3.06217	33.9133	1.30117	13948	0.00121857	93.0198	0.541053	101.341	0.127318	65.6235	312.342	1.82644
58	1	0	0	567.88	＜2	60	0	123.294	1180	-1.62199	2.33383	9	70	133	153	171	16582	0.00746591	10.2399	0.927228	70.3563	0.384001	62.8348	271.185	1.68801	2.40838	5.32061	0.832697	16642	0.00819728	8.19072	0.942642	71.3999	0.417174	62.7121	277.409	1.69129	2.37221	4.29151	0.791923	16464	0.00636696	14.921	0.893699	70.1833	0.340659	62.898	265.812	1.68097
66	1	1	0	5.87	＜2	36	3	132.286	718.5	-1.48965	4.41125	27	104	135	160	180	3778	0.00414046	24.3584	0.713187	42.4639	0.241307	67.252	145.497	1.62906	2.5359	10.8569	1.0127	3742	0.00423094	24.7146	0.703237	41.6403	0.240465	67.3485	141.846	1.6275	2.53138	10.9997	1.01743	3718	0.00376431	35.9064	0.580438	42.7904	0.210844	67.2684	135.255	1.61585
63	2	0	0	4.91	6.92	60	3	90.3662	3398.98	-0.100913	-1.16421	1	3	97	165	197	3762	0.00677004	46.3232	0.891072	212.632	0.249652	46.1106	804.206	1.93084	2.80762	23.5113	1.14787	3728	0.00592661	53.0429	0.875994	213.873	0.23526	46.1674	802.448	1.93505	2.8339	24.9825	1.185	3676	0.00455222	93.3618	0.782057	214.189	0.191557	46.1899	763.393	1.943
70	1	0	0	3.31	9.7	60	0	111.355	2364.25	-0.388679	-0.301185	1	40	116	170	207	2400	0.00202812	31.7175	0.889015	142.891	0.234491	57.3525	539.848	1.93806	2.81258	14.7911	1.06903	2432	0.00141886	79.7607	0.721376	143.133	0.137131	57.2426	492.773	1.91594	2.93995	30.8182	1.27627	2374	0.00134389	92.7321	0.670674	140.791	0.136103	57.6925	470.43	1.90396
76	2	0	0	1.61	7.99	60	3	90.9368	1222.51	-0.877776	-0.607594	14	31	107	123	135	3110	0.00941471	9.85659	0.932776	73.3117	0.399589	46.9113	283.39	1.64423	2.31312	5.16818	0.828125	3134	0.0105568	9.60306	0.934989	73.8576	0.436767	46.7288	285.828	1.65478	2.26252	6.03489	0.756625	3082	0.00822616	18.0831	0.878236	74.2548	0.357825	46.78	278.936	1.63919
58	2	0	0	＜1	6.43	21	3	135.856	922.279	-0.719796	1.78872	38	100	137	171	197	6266	0.00257399	37.4239	0.656672	54.5017	0.199624	69.0753	180.583	1.71311	2.74485	15.3402	1.11762	6304	0.00370026	16.6888	0.849385	55.4021	0.291623	68.9724	204.92	1.74781	2.60501	7.40677	0.947971	6274	0.0023489	42.4817	0.62524	56.6786	0.177567	68.8304	184.233	1.71296
[truncated: 259 more columns]
