# Supplementary material for: Construction of a prognostic survival model for colorectal cancer patients using CT image texture analysis: a prospective cohort study
Source: Front Oncol. 2026 Jan 12;15:1738696. doi: 10.3389/fonc.2025.1738696 (PMC12832443; doi:10.3389/fonc.2025.1738696)
Supplement: Supplementary file 2 [file DataSheet2.xlsx]

## Sheet: Sheet1
age	sex	smoke	drink	cea	ca199	time	stage	v2	v3	v4	v5	v6	v7	v8	v9	v10	v11	v12	v13	v14	v15	v16	v17	v18	v19	v20	v21	v22	v23	v24	v25	v26	v27	v28	v29	v30	v31	v32	v33	v34	v35	v36	v37	v38	v39	v40	v41	v42	v43
71	1	0	0	4.3	2	38	2	149.809	736.263	-1.88827	5.02281	43.1858	119.528	157.572	177.592	194.579	3907.38	0.00635685	17.3099	0.793565	40.576	0.291193	76.9477	139.953	1.59073	2.42036	7.34663	0.963426	3826.01	0.0155578	7.28662	0.919901	43.4734	0.402119	76.0765	166.596	1.62053	2.28227	3.31974	0.787506	3782.01	0.00626268	20.5749	0.74025	39.3176	0.274224	76.2273	136.678	1.58348
48	1	0	1	1	4.83	24	2	120.222	1687.68	-0.99988	0.829152	2.77038	58.4948	137.188	167.902	202.07	4467.39	0.00312829	23.3611	0.89196	101.446	0.254267	61.9838	371.907	1.83515	2.71176	10.2695	1.01682	4392.01	0.00299167	44.5687	0.777455	97.8399	0.186292	62.5613	346.781	1.80491	2.83054	17.6888	1.16167	4350.01	0.00513342	61.8827	0.688115	97.3846	0.165099	61.8386	327.644	1.78357
47	1	0	0	2.75	6.84	60	1	146.316	1758.31	-0.965322	1.68518	5.36932	96.9127	156.161	197.755	232.959	4307.73	0.00279697	36.5815	0.838834	108.372	0.228033	74.4914	383.563	1.86565	2.80691	16.9473	1.09449	4256	0.00963815	81.101	0.622483	105.337	0.140468	74.6968	340.229	1.8121	2.94606	31.6521	1.28743	4208	0.00786465	103.953	0.501841	103.932	0.136475	74.4608	311.785	1.80377
61	1	1	1	9.04	13.78	48	3	127.062	752.671	-1.4171	3.95458	23.5333	96.432	135.693	161.866	182.192	8372.92	0.00621049	13.4933	0.859647	47.1986	0.333395	64.9093	164.882	1.65659	2.4679	6.13915	0.900615	8324	0.0108987	11.3435	0.878501	44.2507	0.366966	64.7498	165.653	1.6622	2.41827	5.67207	0.867944	8168.01	0.0123119	24.7904	0.713123	42.3436	0.275809	64.7869	144.556	1.63298
63	1	0	1	4	7.71	60	0	97.5926	1016.13	-0.650677	0.0869649	5.64174	54.025	103.222	142.887	151.18	1958.31	0.00454326	14.1688	0.889872	61.1138	0.308607	50.4331	223.55	1.75191	2.50883	5.79235	0.891622	1926.01	0.00626207	13.1075	0.893611	58.9473	0.335581	50.7107	222.667	1.75286	2.49986	6.02868	0.905313	1886	0.0108258	21.8928	0.823352	59.9449	0.276162	50.5845	217.863	1.74308
49	1	1	1	1	2	50	2	105.05	1092.31	-1.10679	0.90491	12.8909	48.3031	114.443	145.292	162.094	3763.69	0.00445681	16.5493	0.8832	64.3616	0.271861	54.187	239.277	1.71045	2.55178	6.36886	0.951606	3728.01	0.00659011	31.0341	0.770378	65.8656	0.213411	53.3914	232.422	1.6736	2.65469	12.0614	1.08932	3642.01	0.00417371	42.5619	0.664104	61.86	0.181647	53.8256	204.885	1.66158
61	1	0	1	1	4.72	56	2	93.0042	916.954	-0.48112	-0.546558	20.987	50.372	99.4194	131.341	149.72	3898.39	0.00594372	6.65591	0.942024	57.2632	0.389467	47.6747	210.812	1.74564	2.409	2.64185	0.772521	3880.01	0.0116808	7.75524	0.931806	55.5722	0.355537	47.8119	214.512	1.74568	2.46423	2.9781	0.807006	3826	0.00686985	13.2283	0.880005	53.3419	0.288671	47.696	200.119	1.72998
60	2	0	1	1.15	2	50	2	129.056	2212.7	-1.01287	0.571836	1.88678	57.7835	141.213	179.939	201.959	6431.65	0.00341491	24.6824	0.919118	134.611	0.299556	65.9036	509.676	1.88752	2.75189	12.4598	1.00817	6356	0.0111271	36.0504	0.868593	136.285	0.22562	66.5872	509.08	1.88517	2.85689	15.7432	1.11801	6266.01	0.00350986	55.5589	0.800364	132.629	0.191223	66.1062	474.964	1.87672
60	1	1	0	1.01	3.41	60	2	145.99	1086.75	-1.16316	3.01552	25.9793	109.254	156.354	181.845	214.777	6637.57	0.00344608	20.443	0.844791	64.6668	0.256168	74.2621	231.216	1.75473	2.65179	7.90578	0.995992	6554	0.0106645	45.2023	0.656331	64.5592	0.177092	74.3002	213.018	1.7124	2.79368	17.6813	1.15845	6490.01	0.0103476	49.1732	0.61723	63.1783	0.171267	74.1207	203.533	1.70974
75	1	0	0	1.11	3.87	25	3	143.951	1642.41	-0.809122	1.78585	1.93111	94.3939	150.719	191.591	238.418	4478.84	0.00326719	32.2666	0.837833	99.7669	0.231163	73.105	357.36	1.84171	2.78979	14.0034	1.09249	4498.01	0.00558317	14.6467	0.933153	97.5984	0.324165	73.8119	375.723	1.85894	2.64369	7.07168	0.913501	4348	0.00635821	43.7167	0.778231	95.1145	0.214242	73.3373	336.737	1.83643
51	2	0	1	1.81	2	48	3	124.387	886.944	-1.35493	1.97881	26.9976	81.2249	133.507	163.496	174.065	13861.1	0.00735761	8.86936	0.934364	57.8249	0.398838	64.0916	208.348	1.69756	2.40461	3.88029	0.809798	13856	0.0127814	8.84332	0.923055	54.1103	0.368608	63.3881	207.574	1.69202	2.43744	3.93424	0.825042	13798	0.0102528	14.532	0.864958	53.6183	0.303884	63.2746	199.931	1.6846
77	1	0	0	1.54	3.88	54	2	137.356	1290.95	-0.724052	0.902741	27.4967	90.8921	145.228	186.361	205.677	3790.76	0.00268988	32.6442	0.78082	75.1537	0.200839	71.1257	261.428	1.80015	2.76837	12.4343	1.09316	3772	0.00986441	63.9387	0.587579	76.785	0.152625	70.4935	243.196	1.76388	2.86633	24.1023	1.23072	3692.01	0.0110925	75.5987	0.496921	73.7586	0.138779	70.3026	219.426	1.75128
56	2	1	0	1.52	3.03	21	3	99.8575	1136.91	-0.603099	-0.100579	7.29341	50.0941	110.729	138.477	167.113	5713.29	0.0044076	11.4725	0.926703	71.1982	0.342314	51.5234	263.517	1.79471	2.57626	4.93152	0.878957	5720	0.00362365	17.0571	0.884639	68.978	0.273241	50.7876	258.862	1.79781	2.663	6.71719	0.963109	5660.01	0.00505395	30.5994	0.780405	67.7962	0.223762	50.9375	240.595	1.77644
59	2	0	0	1	2	60	0	111.232	2819.98	-0.781262	-0.381249	1.88402	11.423	128.121	166.85	198.711	2364.73	0.00403322	46.023	0.875974	177.885	0.2573	57.5666	656.542	1.87386	2.72627	24.311	1.12993	2322.01	0.011152	56.1373	0.842787	174.597	0.229599	57.6918	642.261	1.87444	2.75248	28.2964	1.1871	2282	0.0102376	87.8523	0.756738	173.948	0.184742	56.9793	607.931	1.86753
71	1	1	0	6.23	625.19	21	2	121.842	1837.35	-1.01991	0.801313	1.00479	58.8806	134.725	166.786	196.767	5055.86	0.00301503	30.1767	0.866978	110.978	0.241205	63.2064	401.999	1.84598	2.78049	12.9098	1.06479	5016.01	0.00674499	55.279	0.75067	109.304	0.171485	62.3447	381.929	1.81654	2.87814	22.0585	1.2027	4966	0.00457844	83.212	0.613941	105.953	0.141254	62.5643	340.57	1.78989
76	2	0	0	1.61	7.99	60	3	91.8249	1223.11	-0.868596	-0.603145	14.6399	31.9221	113.185	125.648	139.913	3141.22	0.00978535	9.89134	0.936696	75.3903	0.408768	46.9602	283.396	1.65038	2.31451	5.17237	0.829551	3134.01	0.0163911	9.60855	0.937074	73.8661	0.4392	46.9763	285.829	1.663	2.26754	6.04209	0.763672	3082	0.0180812	18.0907	0.884928	74.2553	0.361417	46.785	278.939	1.64274
59	1	1	1	1.69	7.71	60	0	127.174	1004.85	-0.966587	1.65778	29.0972	83.3444	137.381	162.22	192.711	7075.79	0.00889538	6.34427	0.950328	58.9599	0.462984	64.6953	228.851	1.74901	2.35381	3.26658	0.745115	7028	0.0138551	6.52367	0.950614	59.6578	0.462933	64.8503	232.102	1.74936	2.35868	3.4581	0.76159	6926.01	0.00641679	12.9813	0.889671	58.3221	0.369753	64.6779	220.286	1.73747
48	1	1	1	15.08	2	60	4	116.967	2665.22	-0.719085	-0.432354	1.26096	30.2165	132.691	173.412	195.241	6884.66	0.00343969	27.0299	0.917972	162.042	0.283386	60.1121	617.657	1.92082	2.80775	12.9065	1.04715	6858.01	0.00375367	26.9125	0.920355	165.171	0.256052	60.3239	633.773	1.91628	2.8336	12.1758	1.05185	6786.01	0.0117843	46.6676	0.864708	161.752	0.20464	59.81	600.329	1.90711
66	1	0	0	72.5	13.68	15	3	103.963	2326.15	-0.669145	-0.261303	1.1669	16.1407	115.693	160.626	187.217	4449.26	0.00305051	39.336	0.861087	138.712	0.250956	53.8837	508.148	1.88171	2.79187	19.8919	1.10989	4422	0.00740469	45.5696	0.837734	139.507	0.21389	54.1694	512.46	1.8628	2.84232	19.9013	1.1708	4392	0.0109765	68.4753	0.75608	137.171	0.185742	53.5174	480.204	1.86978
80	1	1	0	3.6	3.8	48	3	172.993	841.864	-2.17968	6.22172	62.0404	138.667	183.325	206.466	213.777	4046.95	0.00934384	18.3034	0.826964	51.3695	0.360539	88.691	178.326	1.58894	2.33104	10.1868	0.91758	3956.01	0.00980971	15.6966	0.838956	48.1664	0.3599	88.6407	176.94	1.58747	2.30862	8.75209	0.907022	3880.01	0.0130343	29.547	0.69469	47.2229	0.269186	88.0808	159.327	1.55261
68	2	0	0	2.75	2.63	60	2	122.629	1379.96	-0.691965	0.604047	12.8863	72.5998	129.573	174.791	197.714	3569.41	0.0034457	24.4479	0.863847	87.6797	0.268659	63.2689	312.022	1.83661	2.71494	11.3251	1.0169	3532.01	0.00575688	54.1916	0.6859	85.8296	0.162452	62.9851	289.123	1.80756	2.86682	20.5568	1.19668	3496.01	0.010232	63.9701	0.620567	84.251	0.150818	62.5529	273.038	1.79295
65	2	0	0	1	11.7	31	2	132.331	1310.31	-0.355805	0.293268	33.8427	85.0316	133.657	179.506	216.109	5012.76	0.00374328	13.811	0.92249	84.1787	0.306636	67.0779	308.646	1.84806	2.65881	5.69192	0.909676	4904	0.00357096	39.5922	0.757555	79.7435	0.191273	67.6025	279.388	1.82069	2.86318	14.9065	1.13611	4844.01	0.00924537	48.7505	0.7029	79.5456	0.166593	67.2112	269.435	1.81823
70	1	1	1	1	4.72	60	3	110.905	1742.48	-0.743916	0.285566	1.90296	52.2126	120.175	158.362	187.045	3878.61	0.00328456	18.5461	0.916011	108.799	0.308201	57.1943	402.611	1.86578	2.68729	8.67455	0.965398	3842.01	0.00862143	34.511	0.841387	103.418	0.216814	57.0388	379.169	1.85263	2.80835	14.4341	1.10858	3810.01	0.00806171	51.0989	0.750251	101.04	0.189314	56.9402	353.037	1.8474
60	1	1	0	1.74	9.15	10	3	145.5	1933.97	-1.2113	2.23373	1.79136	95.6907	155.002	192.46	232.803	8772.9	0.00369261	29.6646	0.871354	113.482	0.331455	73.6639	423.36	1.86058	2.69927	18.8145	0.97681	8700.01	0.00323853	26.0745	0.896065	115.44	0.312858	74.0275	435.677	1.85606	2.71789	14.7993	0.999772	8622	0.00594836	49.0131	0.786113	112.032	0.257717	73.9261	399.125	1.85065
76	2	0	0	39.43	2.99	60	3	136.487	1130.4	-1.39084	2.83616	14.3021	95.0254	149.776	179.418	199.94	7752.45	0.00409974	16.8564	0.881808	68.0718	0.285528	69.3256	247.945	1.75335	2.61087	6.83202	0.95394	7656.01	0.0119997	25.1227	0.813559	65.0598	0.236606	69.9902	235.114	1.73988	2.68259	10.3067	1.04485	7580.01	0.00423148	39.6814	0.685803	61.4577	0.191996	69.6237	206.142	1.71033
62	2	0	0	1	2.12	47	2	142.704	1386.01	-1.08905	1.69864	19.1524	93.2978	154.98	186.04	214.307	11470.6	0.00424819	15.0039	0.917033	83.4655	0.32978	72.9842	318.839	1.82044	2.62573	7.603	0.909766	11464	0.0121653	30.7447	0.826691	84.2747	0.217531	73.1618	306.342	1.79864	2.80051	13.0149	1.08006	11374	0.012112	39.0547	0.770229	83.3232	0.207443	72.5512	294.211	1.78548
59	2	1	0	1.24	2	37	2	124.221	1197.86	-0.740863	0.614059	23.6218	76.0316	135.451	167.01	196.184	10092.2	0.004806	7.0484	0.953965	73.8759	0.405621	63.6156	281.965	1.8165	2.50892	3.05905	0.776594	10034	0.00729809	25.6269	0.831191	71.9595	0.225793	63.5887	262.222	1.79612	2.77767	9.7328	1.04538	9964.01	0.010196	29.7234	0.791505	70.2673	0.206875	63.1818	251.333	1.78875
59	1	1	0	12.91	223.65	15	4	166.413	617.828	-1.56693	4.37248	83.8661	136.884	176.12	197.133	208.015	7768.36	0.00976823	7.05446	0.913413	38.9618	0.467776	84.7985	141.006	1.62386	2.2218	3.69062	0.723703	7754.01	0.0156391	5.9778	0.923435	37.1599	0.48507	84.7595	142.651	1.62041	2.18969	3.56342	0.687827	7714.01	0.0109189	10.8487	0.858222	37.3209	0.393241	84.1675	138.435	1.61593
77	2	0	0	2.64	3.97	60	0	111.892	2477.84	-0.595348	-0.324744	1.24291	30.7132	124.824	178.548	200.279	2300.36	0.00293898	53.5039	0.826554	151.762	0.223181	57.0804	547.079	1.92272	2.81993	27.7518	1.1485	2262	0.0109571	44.4474	0.862503	151.613	0.195955	57.1344	561.979	1.9151	2.8344	18.8504	1.14885	2234.01	0.0060687	71.8034	0.762304	149.752	0.177613	57.0469	527.214	1.90873
51	1	0	0	33.78	565.87	20	4	126.231	2149.38	-0.668488	0.463684	1.57002	62.2865	134.247	180.184	219.463	4595.36	0.00227036	44.5024	0.833242	128.171	0.205376	65.079	461.902	1.91621	2.90027	18.9742	1.14777	4704	0.00670009	83.147	0.691592	130.856	0.145921	64.6064	440.255	1.88099	3.00824	32.3526	1.29093	4576.01	0.00764709	113.765	0.560752	128.28	0.124212	64.7173	399.359	1.8698
80	1	0	0	2.33	11.58	21	3	134.717	1299.32	-0.727453	0.660103	30.5792	84.1612	140.625	182.247	205.352	5959.81	0.00427376	16.3491	0.899953	77.9016	0.32657	68.6112	288.037	1.81928	2.6202	7.94715	0.913637	5898.01	0.0100912	15.0619	0.912242	77.8286	0.31287	68.94	296.256	1.82718	2.64699	7.06215	0.920508	5834.01	0.00280313	28.1786	0.820008	75.7806	0.251571	68.6423	274.951	1.80692
67	2	0	0	16.37	6.4	60	3	136.415	536.962	-1.2693	2.64626	58.7852	106.666	142.012	165.739	179.478	6031.41	0.00875318	6.50845	0.906584	34.1674	0.439947	69.0082	118.262	1.60193	2.23278	2.7877	0.742863	6044	0.0151013	4.01357	0.944961	31.9472	0.482637	69.7333	123.778	1.60997	2.18001	1.89629	0.677758	5968	0.0105217	8.86446	0.865922	30.8259	0.379325	69.0323	114.44	1.60065
76	1	1	1	1.52	3.03	24	2	138.476	1353.15	-1.15066	1.31747	22.4525	84.0739	154.241	183.589	206.502	6347.63	0.00362706	13.3515	0.927549	85.7759	0.303236	70.9181	316.827	1.79872	2.62216	5.12267	0.909065	6224.01	0.00566218	15.7166	0.906181	78.9131	0.276636	70.7539	299.911	1.78874	2.64532	6.30412	0.948487	6138	0.0108515	26.4084	0.832156	78.1292	0.219871	70.7542	286.099	1.77305
61	1	0	0	1.5	4.29	35	2	124.035	1094.68	-1.37604	2.61985	5.09944	84.7046	132.495	158.866	188.64	6542.28	0.00440177	18.1171	0.868591	62.4493	0.279497	63.5117	229.193	1.72266	2.58645	7.45049	0.964947	6454.01	0.00701949	27.9932	0.785781	62.8836	0.216137	63.4126	223.517	1.71091	2.66803	11.131	1.06262	6358	0.00770572	30.4719	0.75758	60.8839	0.221916	63.2934	213.044	1.70035
83	2	0	0	1.39	2	10	3	151.336	1429.03	-0.635211	0.801601	34.1306	108.212	156.438	205.881	219.611	11591.2	0.00345086	14.0208	0.923107	88.1492	0.306377	77.1923	326.376	1.85143	2.69226	5.72671	0.920367	11546	0.00800126	20.1991	0.887513	85.0939	0.251573	77.3923	320.158	1.84294	2.76427	7.98582	0.992522	11432	0.00707667	32.2696	0.815688	83.2171	0.211325	76.7955	300.594	1.82423
74	1	1	1	2.4	2.2	60	1	112.893	853.266	-1.88618	3.74556	7.95665	77.4469	125.539	138.656	151.39	2686.75	0.00841183	12.1648	0.87741	48.4578	0.337605	58.3192	177.456	1.59194	2.31029	5.54086	0.885401	2608.01	0.0137413	14.2435	0.866172	51.0525	0.29223	57.4825	189.963	1.55815	2.37527	5.60474	0.922057	2566.01	0.00668706	18.7948	0.807158	47.36	0.263443	57.6888	170.611	1.55059
64	1	1	1	1.42	3.93	19	3	138.694	1416.56	-0.621119	1.64406	8.52124	94.8821	148.745	182.993	223.994	2461.57	0.00345059	26.0782	0.857557	88.9912	0.220075	71.007	325.876	1.82244	2.72283	9.60944	1.03899	2486.01	0.00254715	77.7215	0.547006	84.7746	0.142349	70.246	261.383	1.77723	2.8556	29.2989	1.27894	2400	0.00533713	82.8405	0.508519	83.86	0.127204	70.4611	252.58	1.77039
50	1	0	0	1.54	7.1	60	0	105.393	2359.83	-0.439916	-0.518112	1.532	25.448	112.862	166.402	192.301	2355.26	0.00233884	42.3101	0.857831	145.248	0.212058	54.3999	534.949	1.9242	2.83624	18.2967	1.13259	2330.01	0.00729208	75.5604	0.748825	144.959	0.154986	54.2535	504.269	1.90051	2.92235	29.017	1.27787	2290	0.00282116	99.7103	0.662996	144.372	0.133851	53.9256	477.759	1.89395
83	2	1	1	8.37	26.51	60	2	132.659	1200.03	-1.50873	2.28901	6.28761	82.9856	152.196	168.984	180.605	5677.18	0.00692381	14.3884	0.909496	73.8263	0.373893	67.8807	270.308	1.71034	2.44278	7.52862	0.888293	5606	0.00940712	13.6899	0.90703	71.9498	0.400337	67.6313	274.1	1.71908	2.42347	8.08181	0.863155	5524.01	0.0124212	25.4703	0.825866	69.4862	0.316646	67.7758	252.449	1.69807
78	1	0	0	1.06	10.08	53	1	87.9683	2472.47	-0.144076	-0.708431	1.57059	8.01838	95.2214	153.833	194.34	2335.03	0.00263861	51.0656	0.832785	148.426	0.205239	46.4261	541.173	1.91678	2.8287	23.2877	1.17934	2256	0.0121628	87.1958	0.709921	149.017	0.172109	46.4006	508.862	1.90268	2.89197	37.4421	1.29885	2224	0.00356813	122.73	0.588048	146.862	0.143256	45.8597	464.699	1.90032
70	1	0	0	3.31	9.7	60	0	111.397	2365.23	-0.386442	-0.300375	1.18783	40.8695	118.438	178.685	213.073	2493.74	0.00244028	31.7187	0.89301	145.029	0.238252	58.2158	539.849	1.93852	2.82148	14.7981	1.07732	2432	0.00270041	79.7704	0.730476	143.141	0.146629	57.6895	492.782	1.91667	2.94583	30.8259	1.28526	2374.01	0.00469739	92.7386	0.678488	140.8	0.140319	57.6931	470.438	1.90943
67	1	0	0	5.8	2	60	3	125.032	1920.83	-0.753031	0.568517	1.9733	67.901	131.792	175.631	204.619	5312.46	0.00277276	36.3355	0.848348	117.783	0.218929	64.4795	422.918	1.88557	2.85989	15.7223	1.09854	5282	0.00323639	80.4114	0.655422	113.474	0.137567	64.24	373.486	1.85223	3.00278	30.9475	1.28524	5218	0.00934595	92.528	0.595925	114.036	0.135204	63.8862	363.609	1.84833
35	1	0	1	4.78	49.03	47	3	135.513	1200.28	-0.998442	1.57306	21.5732	91.8309	146.462	183.835	201.048	8217.72	0.00399957	13.0643	0.915716	75.6601	0.311052	69.0228	275.411	1.79832	2.61589	5.3806	0.907271	8168	0.00882671	30.6367	0.789571	71.9114	0.217956	68.6074	257.014	1.77887	2.78616	12.1447	1.08532	8086.01	0.00537979	38.0049	0.742569	72.4437	0.196543	68.5618	251.772	1.76864
72	1	0	0	2.4	12.81	60	2	125.172	1363.66	-1.10472	2.79476	2.99418	78.8967	140.167	158.808	201.612	13994.2	0.00527295	18.8899	0.89504	84.2911	0.331455	64.5917	308.752	1.74866	2.5644	10.7418	0.92628	14028	0.00695504	23.9144	0.858202	83.0675	0.276477	63.7209	308.365	1.74366	2.62899	12.6579	0.986623	13946	0.00859822	34.6362	0.793184	82.3179	0.23231	63.5928	294.604	1.72669
63	1	1	1	1.27	2	50	1	140.051	2322.91	-0.881061	0.787683	1.97214	74.5067	154.251	192.123	238.503	4336.69	0.00316349	17.0285	0.949273	137.888	0.299558	71.5258	528.959	1.92863	2.72906	7.17794	0.952815	4346	0.00861089	47.455	0.827405	137.238	0.193015	71.1815	501.498	1.90822	2.92586	19.5394	1.17178	4266	0.00348428	60.0564	0.779518	133.06	0.17714	71.4896	472.18	1.89576
46	2	0	0	1	2	60	2	111.656	501.087	-2.01008	4.28025	26.7313	80.8953	124.238	134.448	141.66	5107.61	0.0217507	5.27597	0.913573	30.1432	0.513629	57.242	103.166	1.45671	1.98493	2.92629	0.696862	5008.01	0.0195655	5.87443	0.902477	28.1012	0.403153	57.2592	106.527	1.43566	2.08508	2.41888	0.752065	4984.01	0.016786	10.8646	0.792368	25.6887	0.37759	56.9966	91.8736	1.42184
52	1	0	0	2.5	2.1	60	0	101.461	1818.05	-0.642246	-0.225362	1.20262	33.6738	114.693	151.704	179.431	2203.2	0.00285886	36.4441	0.835407	107.509	0.214899	52.7622	386.567	1.85089	2.76356	15.2909	1.10419	2104	0.0114647	53.0014	0.748192	104.417	0.159587	52.9865	364.67	1.82969	2.81281	18.9558	1.19084	2092.01	0.00297359	69.5946	0.667741	103.908	0.159142	52.6172	346.009	1.8292
75	1	0	0	10.47	11.16	60	0	115.079	1183.54	-1.15672	1.46009	3.31756	71.857	129.035	159.695	174.536	5829.19	0.0045747	20.8403	0.866374	74.6717	0.294757	58.2907	266.224	1.7625	2.61375	10.2499	0.975467	5764	0.0129527	22.1909	0.849559	71.5514	0.265612	59.2536	263.989	1.75763	2.64251	10.252	0.999566	5702	0.00663205	30.7875	0.786515	69.6937	0.255845	58.5186	247.969	1.75555
64	2	0	0	1.39	2	60	3	117.684	2786.05	-0.546436	-0.36839	1.86731	31.9346	129.872	180.526	214.489	4292.3	0.00265791	45.0442	0.872104	164.671	0.231152	61.189	611.959	1.96245	2.90423	21.881	1.14113	4296.01	0.0102981	92.6635	0.726081	168.049	0.152993	60.8571	579.536	1.94117	3.05368	36.9279	1.31362	4186.01	0.00290432	125.499	0.62163	162.71	0.123304	60.7001	525.328	1.92206
67	1	1	0	1.71	2	60	2	129.792	611.47	-1.18317	2.59496	47.5212	98.0288	137.971	164.165	182.282	14080.9	0.00774185	7.97954	0.901984	37.4797	0.397469	66.0145	137.126	1.64462	2.35188	3.29542	0.789962	14086	0.0107702	8.45441	0.88595	36.9861	0.365462	66.0782	139.476	1.64558	2.39519	3.63617	0.818765	13950	0.0145913	12.0494	0.836803	36.6993	0.318969	65.5284	134.724	1.64101
52	1	0	0	1.57	7.14	60	0	86.28	2086.03	-0.106956	-0.634195	1.61699	17.6338	96.0472	147.714	191.766	3123.67	0.00289067	20.7675	0.92981	129.712	0.265185	44.5213	483.888	1.91322	2.75179	8.09817	0.994102	3006.01	0.00354879	53.0387	0.78921	124.613	0.18604	44.1187	445.411	1.88912	2.88903	21.9967	1.18884	2974.01	0.00687927	66.2889	0.733811	122.675	0.163521	44.5024	424.4	1.88595
57	2	0	0	1	6.14	45	3	134.632	793.635	-0.230481	0.39608	63.1624	97.203	136.911	176.385	208.91	4924.04	0.00450337	10.7275	0.890996	51.8829	0.317287	68.9532	182.589	1.74358	2.52521	4.19247	0.866741	4874	0.00438646	31.217	0.686228	48.7863	0.205869	68.6063	163.923	1.71447	2.71997	12.037	1.08658	4810.01	0.00686632	31.7694	0.675906	48.2562	0.19965	68.3382	161.228	1.71274
56	1	0	1	3.62	85.26	20	3	152.96	606.29	-1.61562	6.68602	65.6533	126.701	160.791	185.725	204.153	4656.43	0.00539706	18.7391	0.748586	35.9543	0.268837	77.7176	118.89	1.5988	2.47949	7.35638	0.961607	4670.01	0.00819544	7.831	0.900774	36.4513	0.373926	78.0344	137.949	1.62724	2.33557	3.39085	0.800366	4570.01	0.0119302	20.5388	0.706779	34.0308	0.263457	77.4661	115.594	1.59301
65	1	0	0	1.47	3.85	60	1	135.584	641.81	-0.438176	1.23336	57.7265	106.802	141.551	170.647	196.374	2452.13	0.00670277	9.07505	0.894642	41.3228	0.383336	69.0154	142.794	1.67151	2.3613	3.672	0.813318	2428	0.0110897	22.1202	0.721791	38.5468	0.257587	68.8639	132.06	1.653	2.54081	8.8951	1.02405	2366.01	0.00888811	26.5773	0.66455	38.6542	0.21906	68.8448	128.022	1.63132
53	2	0	0	1	7.77	60	3	126.28	1939.54	-0.961317	0.879748	2.55559	64.1954	135.274	182.231	211.663	2889.04	0.00257417	38.667	0.838402	117.289	0.232398	65.0616	425.834	1.85497	2.76873	18.2575	1.1061	2838	0.00556158	70.6745	0.690738	113.809	0.140552	64.7696	384.567	1.82412	2.88491	26.6991	1.25564	2816.01	0.00896899	82.5414	0.640683	114.032	0.160637	64.7175	373.58	1.82461
74	1	0	0	63.76	2.43	12	4	138.565	1155.87	-1.41548	2.95527	13.8913	99.243	153.816	177.584	198.097	9936.07	0.00418668	19.3304	0.871495	72.5157	0.298415	70.9661	257.755	1.76022	2.60028	9.05775	0.963416	9930.01	0.0108556	21.7924	0.854465	71.1762	0.245884	70.8621	262.925	1.74856	2.67547	8.84297	1.00862	9816	0.00325005	37.0103	0.7323	68.518	0.208167	70.3227	237.044	1.72029
70	1	1	1	2.19	2.14	10	3	115.013	1275.76	-0.959504	1.17442	4.91498	65.3095	121.195	160.243	185.654	6598.69	0.00367566	17.877	0.890692	75.7913	0.290391	58.6927	281.106	1.78927	2.63461	8.04311	0.954848	6510.01	0.00317469	45.5717	0.697617	74.9331	0.18851	59.6033	254.154	1.75915	2.81935	19.39	1.158	6464	0.00686551	57.7562	0.608623	73.0442	0.174051	58.9072	234.407	1.73842
61	2	0	0	2.06	4.75	60	3	124.281	922.209	-1.94476	4.58539	3.52577	88.5996	137.779	154.994	183.76	4349.46	0.0116745	11.8064	0.889487	54.4191	0.41394	64.4699	198.834	1.60681	2.2509	7.05754	0.819475	4380	0.0120796	7.37153	0.939174	54.1548	0.453707	63.1873	209.218	1.60543	2.19504	4.2991	0.735364	4282	0.0103456	15.9448	0.851059	50.8293	0.363563	63.5659	187.381	1.59215
62	1	1	1	2.13	2.6	60	0	99.9906	801.548	-1.39642	2.72066	1.34869	67.2827	108.328	134.477	148.653	3914.55	0.00595392	15.7897	0.849145	50.6551	0.331509	51.1782	175.39	1.65651	2.41275	7.90565	0.896803	3816	0.00500037	19.3691	0.807796	47.9979	0.266681	52.0043	172.609	1.6377	2.49368	8.2316	0.97556	3768.01	0.00830781	27.5139	0.727544	49.2267	0.252542	50.9263	169.379	1.62599
70	2	0	0	33.2	2	28	2	133.243	980.999	-1.10911	2.19434	23.1871	94.6122	139.793	173.131	193.455	12429.1	0.00435399	13.405	0.895657	62.2341	0.319993	68.1848	221.858	1.75233	2.56114	5.58561	0.895237	12388	0.00665285	19.546	0.840457	59.0863	0.26403	68.1882	216.78	1.74503	2.66471	8.10001	0.990064	12358	0.0100117	31.1148	0.733083	58.2488	0.213983	67.5324	201.867	1.72855
54	1	0	0	1	2	32	3	138.174	970.032	-1.13828	1.84449	36.1886	98.822	148.098	172.852	191.221	13656.5	0.00598532	8.28215	0.930728	55.861	0.387078	71.0903	214.348	1.7365	2.44773	3.44658	0.79679	13628	0.00514992	17.3473	0.857012	57.3717	0.278638	71.1001	212.147	1.72444	2.62779	7.19473	0.966296	13552	0.00419845	20.7861	0.814073	55.0809	0.257688	70.5202	199.52	1.71529
69	2	0	0	2.66	2.23	24	2	163.327	729.104	-1.45815	1.7347	79.5032	118.974	178.411	193.498	208.427	6842.9	0.0117716	5.35527	0.944073	44.5071	0.456238	83.2134	164.528	1.59646	2.19906	2.20419	0.715632	6812.01	0.00895899	10.3908	0.883509	44.1036	0.32197	83.0124	166.031	1.57753	2.36992	4.038	0.868912	6758.01	0.0073723	12.9775	0.855059	42.5033	0.296526	82.5275	157.021	1.56444
77	1	1	0	9.75	24.38	36	2	133.353	1280.27	-1.8807	4.01158	1.44542	91.9465	147.077	166.611	183.81	3204.85	0.00583368	22.0131	0.852181	72.5556	0.288096	68.6289	258.148	1.67474	2.48179	10.8849	0.990877	3210	0.00954654	10.6601	0.934325	74.4319	0.370048	68.368	287.059	1.69211	2.39116	5.31312	0.847848	3186	0.00931935	29.9385	0.785284	68.9626	0.258716	68.2433	245.917	1.6781
67	2	0	0	12.02	2	26	3	140.074	1289.01	-1.07311	1.48949	23.9424	93.5682	147.383	187.401	200.344	11332.9	0.00378901	13.0985	0.922754	81.4707	0.317995	71.0258	298.517	1.81568	2.62381	5.15371	0.890591	11278	0.00876198	26.0418	0.831967	76.0651	0.226722	71.7127	278.198	1.79288	2.76784	10.4641	1.0474	11280	0.00245796	37.3122	0.753173	75.0928	0.195923	71.0828	263.066	1.78242
57	2	0	0	3.42	6.64	40	3	131.53	788.098	-0.321245	0.0666728	62.4965	94.0855	138.399	174.178	188.907	10415.6	0.00488968	8.59652	0.91509	50.1824	0.352394	67.4845	184.864	1.74769	2.49491	3.31407	0.820002	10404	0.00764201	13.1092	0.871341	48.1876	0.298855	66.704	179.621	1.73583	2.59226	5.11186	0.909907	10330	0.00483924	20.0763	0.799487	48.3038	0.254113	66.7344	173.144	1.73388
61	2	0	0	1.71	24.36	52	3	120.745	947.671	-0.923796	2.02922	10.4272	83.5105	132.684	161.692	188.109	8806.59	0.003682	18.4595	0.848096	57.6793	0.252453	61.9865	210.245	1.74954	2.64397	6.86736	0.976383	8750.01	0.00807862	54.6328	0.529613	57.4122	0.165628	61.9292	175	1.69697	2.81977	21.7235	1.19985	8652.01	0.00613318	59.1524	0.480399	56.5834	0.163883	61.479	167.171	1.68649
64	2	0	1	10.91	2	48	3	141.398	905.356	-1.04523	1.95352	42.7443	104.722	147.454	182.894	207.972	12711.9	0.00716639	6.56506	0.952245	54.3014	0.41173	72.0145	211.109	1.73702	2.41471	2.64163	0.756011	12602	0.0121753	23.5301	0.786328	53.2429	0.234438	72.5544	189.415	1.70989	2.67628	9.3818	1.02346	12516	0.00966155	24.5097	0.772696	52.5152	0.229605	71.6811	185.52	1.70451
77	2	0	0	2.14	5.56	60	2	112.257	1881.89	-0.779794	0.232484	1.5326	45.1486	125.384	161.481	191.619	5774.2	0.00289985	25.4677	0.897579	117.547	0.27742	57.1876	436.431	1.88147	2.75871	12.0382	1.03164	5740.01	0.00232199	40.351	0.835288	115.751	0.216204	57.1444	422.647	1.87877	2.86926	18.4791	1.12974	5640.01	0.00678017	59.8752	0.739155	114.196	0.181684	57.0041	396.895	1.87105
61	1	0	0	202.44	794.71	12	4	134.698	1535.36	-1.03523	1.42784	8.53497	79.8062	150.754	184.185	207.935	10751.6	0.00408812	18.454	0.910173	94.4274	0.293289	69.1184	357.012	1.83371	2.70932	8.44629	0.96386	10606	0.00424927	27.6943	0.854484	92.3246	0.243215	69.4297	341.605	1.82804	2.78079	12.3175	1.05424	10512	0.00292897	41.1799	0.779291	92.0027	0.207067	68.5889	326.812	1.81309
68	1	0	1	1.81	2	60	2	120.394	1166.69	-0.919221	0.643169	24.8916	68.0865	132.203	164.963	177.306	5515.01	0.00480687	9.66303	0.935112	71.4582	0.349168	61.4367	266.452	1.7793	2.52475	3.77468	0.838118	5502.01	0.00747953	19.3703	0.862646	68.7541	0.254054	62.3095	255.622	1.76374	2.67299	7.31526	0.986379	5432.01	0.0115415	26.0583	0.812248	67.2987	0.226257	61.7122	243.12	1.75512
59	2	0	0	1.66	6.56	21	3	141.653	846.99	-1.87904	5.01482	25.554	113.229	147.564	174.911	186.72	3616.46	0.00767517	11.5528	0.881328	46.6507	0.380669	72.8798	169.297	1.63475	2.3351	5.55814	0.859776	3508.01	0.0105517	14.9797	0.849697	46.772	0.29386	72.769	172.087	1.62492	2.44362	6.23253	0.938312	3474.01	0.0125774	23.5164	0.743253	45.0481	0.25021	72.2733	156.676	1.60739
46	2	0	1	4.78	49.03	60	2	133.074	1347.7	-0.829525	1.29247	12.5597	86.0833	141.633	176.247	209.491	8412.04	0.00401591	16.2279	0.906938	85.6402	0.289637	67.9216	313.314	1.83943	2.67269	6.92527	0.937545	8402.01	0.00300198	33.2826	0.798623	82.3469	0.207847	67.9399	296.085	1.82345	2.83653	13.2007	1.10245	8266	0.00406825	41.6101	0.747395	81.7016	0.192982	67.6399	285.184	1.81618
63	2	0	0	4.91	6.92	60	3	91.248	3399.49	-0.0978883	-1.16254	1.80504	3.40884	104.745	171.607	205.135	3773.03	0.00738152	47.2472	0.896003	213.165	0.256265	47.0048	804.215	1.9314	2.8096	23.5188	1.15545	3728.01	0.00637766	53.0442	0.878269	213.873	0.241848	46.1839	802.453	1.9391	2.84031	24.9872	1.18623	3676.01	0.00547243	93.364	0.791413	214.198	0.195576	46.1901	763.398	1.94607
45	1	0	0	3.24	9.5	60	1	107.701	1826.65	-0.492138	0.028203	1.20162	49.8954	116.311	168.657	197.729	2436.75	0.00268647	38.1053	0.829919	111.116	0.192111	55.2782	398.63	1.8805	2.80926	14.7179	1.12065	2344	0.00360327	62.5138	0.717968	109.474	0.158809	55.4153	375.357	1.86347	2.87388	23.3958	1.23353	2322	0.0105472	76.8394	0.647116	108.844	0.14656	55.2799	358.531	1.85027
59	2	0	0	3.77	32.55	10	2	134.161	1714.1	-1.34832	1.8459	2.53897	78.5201	151.159	181.254	200.339	9673.72	0.00362326	18.2535	0.914631	100.889	0.281379	68.7205	380.289	1.81631	2.67705	7.74053	0.960233	9682	0.00977386	22.9462	0.887479	101.175	0.2532	68.7029	381.743	1.80838	2.74141	9.42457	1.02204	9596.01	0.0111205	42.4039	0.788117	97.1963	0.185979	68.3502	346.356	1.78747
63	1	1	1	6.84	15.25	32	2	121.671	1927.86	-1.06068	0.97313	1.49797	59.4564	140.052	166.936	196.242	3967.24	0.00310893	22.4425	0.909401	116.632	0.273524	62.6132	436.676	1.82914	2.68531	9.84258	1.00483	3936	0.0119374	32.103	0.865061	113.519	0.247482	63.3069	421.984	1.83668	2.73187	16.241	1.05137	3826.01	0.00410594	52.4052	0.770379	110.657	0.200198	62.8021	390.215	1.81411
48	1	0	0	2.23	3.92	48	1	106.358	1219.64	-0.757723	0.617302	3.19594	60.6211	112.307	150.314	174.475	5647.68	0.00341243	23.083	0.849184	73.6385	0.26057	54.8041	267.627	1.80234	2.69074	10.2562	1.00376	5672.01	0.00431267	39.5663	0.732664	72.8885	0.199357	54.8166	251.97	1.7723	2.79717	16.6075	1.13049	5636	0.00360105	50.627	0.658208	72.6243	0.189996	54.3646	239.848	1.7689
55	1	1	0	2.08	2.41	60	1	113.918	1364.27	-0.527041	0.295962	5.84705	66.1446	120.699	161.856	186.031	3307.17	0.00363496	14.547	0.916336	84.0727	0.312688	58.7255	312.495	1.84043	2.63037	6.21937	0.925825	3292.01	0.00267399	30.0957	0.824804	82.1609	0.247327	58.1235	298.533	1.82486	2.75754	13.1679	1.08225	3218	0.00971438	43.1258	0.732669	80.4692	0.208681	58.3717	278.731	1.81569
48	2	1	1	2.8	11.44	55	3	140.285	825.234	-0.539163	0.605988	60.4645	103.642	144.065	176.684	202.842	5636.43	0.00578119	7.47362	0.933701	51.2819	0.394121	71.7938	187	1.73786	2.42108	2.81357	0.776316	5630.01	0.00681355	24.9225	0.74918	48.7028	0.222163	71.7457	169.874	1.71114	2.67569	9.55376	1.04313	5594.01	0.00421132	26.3313	0.736462	49.0142	0.217568	71.0368	169.718	1.71478
44	1	0	0	1.47	2	32	2	145.723	1125.35	-0.823174	1.61113	43.3598	103.529	148.655	186.461	219.433	5413.67	0.00327663	39.5197	0.699339	65.3172	0.214387	74.9899	219.513	1.7601	2.77552	17.6459	1.13029	5450	0.0123928	17.1378	0.87958	67.5581	0.301641	73.9103	253.081	1.7944	2.64473	8.03557	0.954688	5330.01	0.00379344	47.1828	0.633702	63.3888	0.1865	74.157	206.362	1.74969
57	1	1	1	2.86	5.36	41	3	128.126	1128.53	-0.94976	1.09291	26.7085	81.1079	139.235	165.374	195.688	7796.61	0.0055565	8.32387	0.946448	68.7411	0.379843	65.5315	262.706	1.78273	2.49968	3.87086	0.810736	7734	0.00309943	29.4103	0.783706	66.2238	0.203153	65.782	235.46	1.75547	2.75003	10.8788	1.0731	7700	0.00378263	35.4127	0.73424	66.169	0.203373	65.2374	229.232	1.74356
82	2	0	0	10.71	3.38	60	2	115.328	433.333	-1.26328	1.81352	48.7443	85.9874	127.953	143.786	149.579	15137.5	0.0119965	5.03165	0.916462	26.5833	0.454537	59.4045	95.3089	1.54002	2.1453	1.76405	0.68302	14890	0.0140482	5.65926	0.894719	24.5143	0.399765	59.4759	92.389	1.52021	2.19642	2.24513	0.747296	14854	0.0118824	7.2111	0.853559	24.2431	0.361445	58.9847	89.7671	1.50848
63	1	1	0	1.66	3.39	23	3	111.227	1665.68	-0.520765	-0.000433071	2.6709	52.6931	122.506	162.44	189.729	7102.59	0.0031174	21.4536	0.892069	100.961	0.261051	57.3585	367.522	1.87888	2.7861	8.96697	1.01389	7142	0.00283507	38.3826	0.815477	100.781	0.194938	57.1082	364.709	1.87049	2.90647	15.0407	1.12672	6924	0.0109665	62.5334	0.67751	96.0372	0.152666	57.1713	321.612	1.84554
72	1	1	0	25.1	25.1	60	2	123.559	1908.51	-0.980922	0.640832	3.03475	54.5111	139.735	172.691	191.636	5290.87	0.00364719	23.3445	0.903297	114.45	0.280465	64.0351	429.117	1.85501	2.71556	11.8508	0.985454	5260.01	0.0112942	28.1358	0.881161	115.851	0.240259	63.3184	435.258	1.85964	2.80336	12.1011	1.06257	5222.01	0.00950327	42.663	0.815094	111.903	0.203572	63.1595	404.923	1.84123
81	1	0	0	1.55	57.14	42	2	104.629	2344.94	-0.488502	-0.388239	1.6496	24.7002	118.467	167.494	200.536	4010.44	0.00303948	36.2659	0.884617	144.039	0.223237	54.0605	538.04	1.91991	2.84864	16.2255	1.1036	3942	0.00992819	64.8867	0.775109	143.976	0.161736	53.2286	511.005	1.90517	2.96374	25.9261	1.23651	3898	0.00410657	86.519	0.701895	144.28	0.154391	53.183	490.606	1.90072
83	1	0	1	3.42	6.64	43	2	139.189	1360.82	-0.995487	1.21211	23.7692	91.3974	152.557	179.934	206.836	8461.97	0.00467722	12.699	0.929855	82.5804	0.334031	71.4051	311.808	1.8256	2.60473	5.50545	0.87398	8422	0.00381238	29.9796	0.821951	80.3975	0.203959	71.5121	291.605	1.80284	2.81096	11.1062	1.07831	8368	0.00274018	40.3197	0.755982	80.4864	0.185584	70.7233	281.608	1.78887
74	2	0	0	2.3	3.4	60	0	124	1884.38	-0.859585	0.591982	1.56694	61.7108	133.835	174.98	201.029	2703.88	0.00278211	31.2149	0.870127	114.109	0.239631	63.3778	416.972	1.87184	2.76015	13.1161	1.077	2644	0.0104986	58.5917	0.742798	110.201	0.15535	63.9214	382.197	1.84181	2.85966	22.9999	1.21601	2640.01	0.00999756	70.4761	0.683986	110.166	0.159094	63.4947	370.189	1.82535
55	2	0	0	2.24	3.46	10	3	142.2	1943.88	-0.413875	0.216306	15.3109	81.6367	149.576	198.036	232.387	2015.16	0.00239205	36.2846	0.856788	121.307	0.205872	72.2997	435.994	1.90401	2.80431	14.9946	1.1055	2014	0.00381543	97.1076	0.597389	119.784	0.115557	72.7735	382.002	1.87749	2.93146	34.6117	1.32086	1960	0.00957999	115.512	0.51451	118.398	0.114065	72.2468	358.071	1.86088
44	1	0	0	1.05	15.14	35	3	119.952	1348.64	-1.14807	1.45959	1.7934	67.9109	127.281	158.998	190.993	4421.91	0.003399	26.4556	0.834148	79.0692	0.232133	61.7454	277.375	1.77408	2.68953	10.9287	1.05039	4422.01	0.00948679	35.0385	0.788973	79.9807	0.217036	61.09	284.874	1.76371	2.74644	14.7053	1.10711	4316.01	0.00301818	45.5373	0.705409	75.3496	0.184866	61.5036	255.84	1.7503
85	1	0	0	1.71	2	25	3	135.145	935.734	-0.805924	0.87005	42.2735	94.8985	145.867	173.059	188.63	8694.64	0.00533789	7.93842	0.946102	55.9333	0.400369	68.8485	214.02	1.75809	2.46219	3.06483	0.781923	8648.01	0.00921807	9.58396	0.920014	55.1369	0.333704	69.005	210.945	1.74855	2.52115	3.85219	0.845527	8582	0.00487904	16.0808	0.852939	53.8484	0.275465	68.5836	199.289	1.74087
82	1	1	1	2.55	2	26	3	147.255	963.449	-0.165644	0.82587	62.6157	112.755	151.334	192.594	222.045	9916.65	0.00582262	5.6854	0.95692	61.0758	0.444614	74.8572	224.195	1.77412	2.41849	2.58027	0.741617	9728.01	0.00706347	6.75605	0.951395	58.564	0.398317	75.0482	227.508	1.77587	2.46788	2.96893	0.774033	9678.01	0.0135473	11.0353	0.906178	57.6311	0.332652	74.7594	219.495	1.76947
49	1	0	0	1	2.24	60	2	124.986	1659.37	-1.40819	1.58739	1.47352	72.0428	139.999	167.071	178.805	3871.99	0.00488225	25.9791	0.870365	93.5388	0.324377	65.1123	343.458	1.74168	2.55625	13.9018	0.99707	3850	0.0124834	18.5981	0.91171	96.3914	0.345188	64.0253	366.961	1.74197	2.50632	10.301	0.943943	3770	0.00609105	39.402	0.784284	90.6873	0.27021	64.4018	323.333	1.73746
69	1	0	0	3.3	5.51	13	2	117.555	1667.05	-0.864361	0.709079	1.78644	61.677	123.821	166.028	193.684	2801.83	0.00321105	34.1475	0.831475	96.721	0.222816	60.7625	348.151	1.83213	2.74911	14.8777	1.09598	2736	0.00238565	42.934	0.782995	96.8848	0.179641	60.1232	344.582	1.82474	2.79866	17.005	1.14407	2678	0.00548222	68.474	0.643977	94.9381	0.163295	60.2991	311.264	1.79997
63	1	1	1	3.07	8.91	60	1	107.941	1949.67	-0.830358	0.0507959	1.24362	31.6829	119.942	159.196	188.993	3295.31	0.00364008	19.72	0.928443	120.369	0.269855	54.8602	456.913	1.85752	2.69612	8.34888	0.982922	3236	0.00373642	23.9759	0.906539	116.937	0.258284	55.8275	443.776	1.856	2.72478	10.6565	1.03147	3212.01	0.00805035	37.4629	0.848542	117.143	0.212966	54.9704	431.085	1.84294
75	2	0	0	1	2.4	60	2	106.371	1449.47	-0.996259	0.593422	2.25994	47.7376	117.095	147.751	176.503	1630.76	0.00516064	17.7616	0.895917	81.888	0.294623	55.1659	305.22	1.77153	2.52601	7.58843	0.942646	1640.01	0.0103141	42.1433	0.744213	80.5959	0.182143	55.8207	280.231	1.74064	2.67879	16.2734	1.14015	1612	0.00608111	58.1543	0.622646	76.8176	0.15916	55.4192	249.115	1.72557
56	2	0	0	1.43	2.4	43	3	128.961	1539.15	-1.00645	0.450831	17.3976	70.0374	141.944	167.363	189.788	1390.03	0.00473962	22.8752	0.8768	90.6668	0.281501	66.2803	335.751	1.77321	2.536	10.648	1.0077	1394.01	0.0114211	19.6184	0.898588	88.6718	0.279391	66.7506	335.055	1.77414	2.56592	8.46332	0.994979	1360.01	0.00718591	30.0497	0.838957	88.5623	0.232419	65.9792	324.176	1.76315
66	1	0	0	2.65	2	60	0	135.18	1381.01	-1.60942	3.34506	1.95424	93.073	145.449	173.3	198.306	10160.7	0.00460169	16.4331	0.914824	85.6645	0.314996	69.4245	314.924	1.76215	2.56938	7.51893	0.928704	10080	0.0126685	25.8541	0.852641	84.0121	0.245429	69.3873	310.161	1.73064	2.69474	10.7721	1.05399	10038	0.00882456	41.7889	0.750296	82.1395	0.209004	68.576	286.76	1.71385
84	1	0	1	10.91	2	60	2	119.747	1127.34	-0.274119	2.22947	20.4207	79.1956	123.574	155.23	213.165	9215.2	0.00634016	12.3308	0.920378	68.8025	0.39602	61.4337	251.818	1.78527	2.48024	6.56324	0.826695	9218	0.0107132	10.0489	0.928261	65.7253	0.388306	61.2012	252.855	1.78424	2.48976	5.25714	0.829563	9088	0.0130097	13.7226	0.900824	64.7768	0.354776	61.3735	245.379	1.77441
65	1	0	1	1.83	7.66	60	1	118.231	1125.9	-0.912401	0.805767	18.5256	70.3614	124.161	164.289	179.226	7015.27	0.00529564	9.93814	0.937169	68.1124	0.353872	60.7357	258.398	1.785	2.53821	4.20837	0.853357	7014	0.00604308	12.7696	0.910642	67.3942	0.303299	60.6885	256.79	1.78003	2.59643	5.1909	0.901216	6890	0.0117021	18.0451	0.868901	66.4188	0.283461	60.5409	247.635	1.77304
61	2	0	0	1.18	17.02	21	3	118.509	1147.39	-0.993371	1.11404	13.8147	72.899	130.391	158.634	182.394	5156.83	0.00400485	18.9649	0.867934	68.4453	0.282613	60.8886	255.134	1.77477	2.64577	8.06009	0.973572	5024	0.00600958	30.6952	0.776745	68.4996	0.218216	60.9907	243.288	1.75401	2.73314	12.4887	1.07593	5000	0.011871	38.8265	0.716165	67.3966	0.193549	60.4295	230.758	1.74259
56	2	0	0	1	8.79	39	3	133.656	2155.81	-0.982851	1.12978	1.44383	71.1514	143.259	191.667	230.862	4870.82	0.0029258	42.4016	0.845026	128.995	0.209453	69.2028	472.851	1.87999	2.862	18.8394	1.1374	4884	0.00333902	27.9848	0.892135	127.565	0.263351	68.8015	482.255	1.89787	2.77165	13.4375	1.05145	4828.01	0.0116877	55.9226	0.79226	129.797	0.188951	68.1787	463.274	1.87555
58	1	0	0	567.88	2	60	0	123.907	1180.57	-1.61839	2.33406	9.83932	70.5118	141.23	159.516	173.577	16623.7	0.00837349	10.6377	0.93003	73.8528	0.388768	63.2563	271.19	1.69569	2.40945	5.32559	0.84214	16642	0.0161529	8.19671	0.946497	71.4055	0.424122	63.5334	277.411	1.69824	2.38016	4.2942	0.800655	16464	0.00829084	14.9286	0.901118	70.187	0.343746	62.8993	265.82	1.68209
69	1	1	0	32.38	2	10	3	124.824	1435.61	-1.61809	2.5186	1.35137	74.8028	141.816	159.935	176.3	8167.31	0.00563018	15.3371	0.917325	86.5615	0.358641	64.2078	323.748	1.73509	2.4874	8.57367	0.879491	8108	0.0101377	12.4486	0.935042	86.772	0.369451	63.4884	334.611	1.74181	2.47083	6.68719	0.860411	8004	0.0142119	23.1342	0.866105	84.7258	0.292767	63.6931	315.779	1.73163
21	2	1	0	1	2	60	0	140.031	470.227	-2.32947	11.2967	39.3038	124.782	149.992	159.38	188.208	5326.92	0.0179577	5.55969	0.910375	31.612	0.509264	70.8407	106.548	1.49723	2.02596	2.92616	0.685074	5328.01	0.0220234	6.79938	0.885216	27.3551	0.443028	70.6378	102.608	1.49084	2.10902	3.57442	0.753785	5278	0.0191027	9.04087	0.840311	27.3574	0.432074	70.593	100.365	1.47989
58	2	0	0	3.17	2	60	2	110.845	2110.72	-0.290747	-0.34338	3.02367	45.5856	117.894	169.673	209.942	3711.57	0.00236516	37.1821	0.860255	130.985	0.218228	57.2256	483.811	1.92801	2.89965	15.6308	1.11277	3684	0.0110099	89.3036	0.660532	130.543	0.135364	56.4953	432.847	1.90833	3.0344	33.5713	1.30238	3622.01	0.00501097	109.538	0.584768	129.563	0.130242	56.5599	408.697	1.88999
54	2	0	0	3.66	17.33	24	3	139.217	2533.58	-0.831511	0.411903	2.11057	65.1933	147.227	197.042	229.935	3985.62	0.00288598	25.9175	0.92235	156.608	0.269173	70.8463	587.579	1.94735	2.79142	12.42	1.02317	3896.01	0.00683072	53.1742	0.828342	153.279	0.178483	71.8026	559.94	1.92187	2.94186	22.1142	1.1851	3862	0.00977099	72.2811	0.764041	152.406	0.155672	70.9358	537.356	1.92556
50	2	0	0	1.38	2.6	23	3	141.416	1800.42	-1.02489	1.05922	8.61025	75.7777	155.209	192.722	215.484	1979.32	0.00380457	24.2072	0.891517	107.282	0.249434	72.8335	404.526	1.84449	2.66327	10.7578	1.01764	1962	0.00638634	40.7534	0.815519	105.769	0.200646	72.702	382.328	1.82286	2.76057	16.4016	1.14166	1920.01	0.00863803	56.0139	0.742604	104.984	0.177113	72.4397	363.893	1.80976
67	2	0	0	1	3.02	60	2	104.721	1189.18	-0.490301	1.37289	2.37255	74.6004	111.659	150.801	185.884	4043.63	0.00595657	13.8315	0.910315	72.1969	0.351213	53.8501	262.16	1.76334	2.49582	6.8655	0.888384	4056.01	0.00583103	16.8287	0.889113	71.4178	0.278195	54.1647	268.82	1.74447	2.58045	6.9214	0.960941	3968	0.010057	23.9658	0.827295	68.3413	0.269319	53.8584	249.391	1.73405
75	1	1	1	6.09	10.83	47	3	132.119	2363.15	-0.437411	0.155142	4.36554	65.1134	137.015	193.974	238.556	2789.44	0.00190886	52.1305	0.827293	142.282	0.180295	68.1648	511.229	1.94235	2.92429	21.6583	1.17953	2740	0.0105579	107.762	0.627752	144.572	0.124879	67.8782	470.519	1.91691	3.02352	40.5484	1.343	2648.01	0.00142628	119.038	0.587961	144.26	0.121636	67.6405	458.007	1.90666
55	1	0	0	50.46	34.88	29	2	129.976	428.527	-0.158807	0.088749	80.9533	102.758	134.836	158.758	181.009	9031.35	0.00571506	11.0234	0.813265	29.7835	0.331465	65.9368	96.1629	1.60973	2.40628	4.06677	0.865239	8950	0.00970694	19.8306	0.625018	26.4072	0.245425	65.9125	85.7639	1.58594	2.52169	7.53619	0.999897	8876.01	0.00675318	26.5586	0.507226	26.4145	0.219362	65.6387	79.0882	1.5649
40	2	0	0	1.45	5.34	21	3	167.942	2340.74	-0.704974	0.968396	6.65962	109.158	178.15	232.252	255.243	13047.1	0.00226147	29.7133	0.905347	146.032	0.222036	85.182	543.011	1.9515	2.93281	11.4386	1.06865	12998	0.00566347	96.8151	0.665546	144.02	0.131837	84.8986	479.249	1.91274	3.14293	36.9184	1.32451	12858	0.00149156	102.512	0.644432	141.022	0.126364	85.0781	461.56	1.90773
41	1	1	1	66.43	48.11	46	3	124.844	1361.32	-1.01699	1.26238	7.62655	72.8506	134.847	167.92	195.394	8014.41	0.00507436	13.0066	0.92355	79.1294	0.353724	63.964	303.208	1.81165	2.58613	6.36581	0.885406	8024.01	0.00834214	30.2492	0.816195	81.4895	0.217309	63.2442	295.681	1.79359	2.78795	11.9155	1.08012	7776.01	0.00938254	38.2359	0.756516	77.3117	0.18964	63.6992	270.987	1.7814
70	1	0	0	2.65	9.49	10	3	153.261	1888.86	-1.46194	1.40412	25.4573	76.0247	171.633	196.398	209.419	5505.72	0.00607857	10.4041	0.962213	120.705	0.36251	77.3426	468.258	1.77943	2.5104	4.9351	0.847018	5464.01	0.00679252	26.7288	0.895326	120.53	0.243155	76.9227	455.388	1.73993	2.66486	12.0201	1.04112	5416.01	0.0126915	35.8135	0.860354	121.024	0.213293	76.8106	448.254	1.73123
57	1	1	0	3.1	4.07	48	3	126.31	2073.08	-0.593924	0.204667	2.17517	64.9348	138.897	186.854	212.029	2915.43	0.00203014	35.1657	0.872315	129.4	0.214475	64.1967	469.161	1.91556	2.84018	14.4207	1.09299	2910.01	0.00389634	111.119	0.573091	127.51	0.113167	64.2403	398.918	1.86076	3.00573	40.5167	1.35287	2880	0.00731193	125.19	0.508845	126.1	0.121535	64.3176	379.199	1.8587
67	1	0	0	4.76	6.63	21	2	152.719	771.862	-0.123051	0.295478	82.5331	119.688	156.165	191.82	217.338	5033.15	0.00345408	27.9366	0.718272	51.4592	0.236944	77.2908	163.619	1.72094	2.68707	11.7535	1.06117	4988.01	0.00538367	12.2892	0.8724	47.5706	0.334975	78.0883	177.982	1.73345	2.53636	5.44684	0.897936	4970	0.00973187	32.7817	0.664422	48.0058	0.216132	77.0967	159.239	1.71158
40	1	0	0	1.01	13.38	48	2	128.559	2116.27	-0.973281	0.831714	1.61492	57.0509	144.601	179.973	210.266	2939.54	0.00323835	37.0542	0.859128	123.497	0.212216	66.5797	456.169	1.86188	2.77334	16.9881	1.09199	2910.01	0.00778326	75.4162	0.70177	124.669	0.1578	66.1024	423.261	1.83069	2.90169	30.9286	1.26805	2854.01	0.00772357	110.414	0.546169	121.607	0.145251	65.8649	376.021	1.79389
66	1	1	0	33.06	2	60	0	123.724	1815.47	-1.04459	1.41379	1.2097	74.1765	135.786	171.041	206.993	4378.17	0.00258266	48.3939	0.784484	110.049	0.195955	63.4975	386.443	1.80037	2.81427	19.8942	1.17517	4302.01	0.00263612	49.7854	0.777438	108.336	0.20077	63.1974	383.563	1.80324	2.8395	20.5364	1.183	4210	0.0081381	63.2936	0.710962	108.644	0.168558	63.3257	371.267	1.78162
51	2	0	0	6.74	10.11	60	2	115.257	3283.07	-0.585184	-0.673991	1.41916	16.0461	137.848	186.76	212.056	8342.33	0.00292476	28.1746	0.938672	202.839	0.262274	59.186	775.021	1.95477	2.86223	12.9025	1.05525	8276	0.00843548	50.9337	0.880239	200.069	0.18844	58.9954	749.353	1.95394	2.99258	20.768	1.19223	8142	0.00995564	69.7326	0.82665	197.164	0.1761	59.4416	718.932	1.94568
70	1	1	0	27.37	1095.26	60	1	125.636	1656.17	-0.709325	0.759653	5.50636	73.8665	138.473	177.321	207.774	3178.31	0.00255537	38.6932	0.801098	96.42	0.210794	64.5503	341.196	1.84436	2.80771	16.0687	1.12618	3112	0.00349339	82.1564	0.58057	96.9598	0.140946	64.7651	305.675	1.8112	2.91845	31.5732	1.28229	3018.01	0.00309941	100.222	0.475016	94.7077	0.128572	64.3072	278.617	1.79417
57	1	0	1	1.14	2	60	3	100.694	370.769	-0.682203	1.34734	47.1916	76.3741	103.023	125.345	142.48	13362.6	0.0107643	4.19942	0.930618	26.1869	0.50094	51.4833	88.313	1.5697	2.13231	1.61951	0.663015	13338	0.0137862	5.2472	0.890552	22.8516	0.426907	51.9541	86.1576	1.56224	2.22137	2.21134	0.726805	13310	0.0122905	8.05963	0.83494	23.0135	0.363408	51.0763	84.0004	1.55248
70	1	1	0	5.8	2	60	1	124.646	1642.57	-0.681045	0.414023	10.6569	69.2013	135.964	176.471	201.183	4646.54	0.00254398	21.0486	0.901367	99.875	0.243512	63.9641	371.081	1.86716	2.75697	8.04852	0.996014	4620	0.00436386	38.427	0.811858	98.9057	0.194195	63.4936	357.191	1.85727	2.87532	15.2414	1.12822	4556.01	0.00398261	56.4924	0.708196	96.6766	0.174575	63.8354	330.199	1.8411
88	1	0	0	3.66	3.41	48	3	126.535	1071.01	-1.55727	2.47835	17.54	83.6639	141.5	162.685	172.965	6510.07	0.00884639	10.9178	0.91496	65.9238	0.442124	64.8652	243.148	1.69682	2.34956	6.66062	0.80921	6518.01	0.0109311	7.98147	0.939993	64.1578	0.426644	64.7978	248.649	1.70249	2.36431	4.11899	0.788901	6458.01	0.011348	13.8585	0.898175	63.0084	0.363351	64.5622	238.143	1.6887
56	1	0	0	9.1	2	48	3	123.046	2239.39	-0.820598	0.00570054	2.25775	47.5316	137.933	179.189	201.876	4345.1	0.00314435	26.3958	0.908908	135.203	0.254387	63.6147	506.865	1.90134	2.7895	11.299	1.04311	4328.01	0.00493737	37.1376	0.871785	134.579	0.186376	63.7502	501.155	1.89551	2.87695	14.7103	1.11525	4288.01	0.0108302	42.2966	0.845656	133.554	0.202282	63.1612	491.91	1.88753
58	2	0	0	1	6.43	21	3	136.454	922.965	-0.71245	1.79666	38.1407	100.361	144.948	179.278	203.793	6295.35	0.00294328	37.6738	0.664049	56.9085	0.207656	69.5721	180.585	1.72283	2.75484	15.3417	1.12284	6304	0.0112884	16.6925	0.851014	55.4044	0.296276	69.4756	204.925	1.75522	2.60515	7.41529	0.951917	6274	0.00597078	42.4895	0.626206	56.6818	0.183382	68.8332	184.242	1.71316
58	2	0	1	8.37	26.51	47	3	132.501	1834.2	-0.926809	1.13266	3.18999	77.8984	143.003	186.897	217.697	7626.89	0.00373329	17.2096	0.922331	109.097	0.286814	67.3248	417.917	1.87576	2.73273	7.40041	0.958681	7574	0.00229503	43.663	0.808202	111.597	0.190401	67.9671	402.709	1.85708	2.9158	16.7041	1.1578	7506	0.0072477	53.7757	0.75675	108.42	0.165929	67.3557	379.894	1.85187
60	2	0	0	1.17	3.64	60	0	71.6473	2088.62	0.0758111	-0.924012	1.49829	5.86023	75.8637	137.121	174.056	4458.86	0.00669573	23.3225	0.918265	132.612	0.287903	37.9329	492.313	1.87347	2.72221	10.1092	1.02464	4446.01	0.0148803	36.4252	0.858659	128.739	0.241647	37.3948	478.508	1.87082	2.79009	16.3395	1.11208	4364	0.0106559	56.5722	0.783631	127.999	0.206231	37.3041	455.412	1.86808
35	1	1	0	5.27	10.22	21	3	144.844	829.257	-0.400805	0.827466	62.5772	109.361	152.901	184.126	206.904	2535.05	0.0035693	47.2784	0.546836	53.0736	0.196177	73.6122	157.92	1.69639	2.71177	20.7056	1.16341	2544.01	0.0122016	16.851	0.838826	50.8561	0.298012	73.9746	186.581	1.7361	2.57371	7.08265	0.964871	2460	0.00941899	53.6813	0.478655	50.7823	0.168075	73.6972	149.421	1.68632
62	2	1	0	1.02	2	60	0	96.8849	1568.49	0.130677	1.02598	1.19744	43.7237	108.573	145.034	216.881	8188.13	0.0041167	14.2434	0.93704	99.6888	0.323485	49.7952	372.595	1.8631	2.66863	5.87458	0.916182	8082.01	0.0116065	13.396	0.936714	97.0731	0.324386	50.196	374.876	1.86202	2.66958	5.91044	0.915341	8058.01	0.00537235	24.0564	0.876394	96.9392	0.259018	49.5809	363.681	1.85632
50	1	0	1	1.02	2.31	60	1	136.475	1765.52	-0.714965	0.99043	7.72854	83.9767	144.275	193.856	230.348	4001.88	0.00260386	23.1642	0.896209	106.716	0.255725	70.616	395.418	1.87669	2.74883	10.0349	1.01676	3976.01	0.00292295	63.568	0.693565	102.381	0.15414	70.5558	345.933	1.846	2.93532	24.3468	1.23331	3894.01	0.00192079	74.7197	0.637974	102.028	0.147498	70.0692	333.4	1.84697
61	2	0	0	5.9	3.63	60	2	128.54	911.872	-0.597712	0.48675	41.4965	90.2547	134.679	174.056	183.093	3291.65	0.00457332	10.385	0.916907	54.9695	0.369268	65.7844	204.443	1.74074	2.4813	4.35146	0.85063	3234	0.0126081	17.8702	0.836566	54.3638	0.270323	65.0669	199.598	1.72867	2.60478	7.24823	0.970995	3194.01	0.00759533	21.6515	0.806102	53.2196	0.249955	65.1334	191.221	1.72593
50	1	0	0	1	11.7	13	3	118.472	1620.68	-0.626594	0.55226	2.98931	65.552	126.32	172.106	207.609	6378.47	0.00340922	15.9406	0.923159	100.068	0.305722	60.6507	370.539	1.8758	2.71274	7.04112	0.937513	6380	0.00209568	53.123	0.731998	98.2091	0.161822	60.517	339.72	1.84197	2.94055	20.261	1.20147	6278	0.00895493	68.4252	0.648991	95.5134	0.154726	60.7333	313.616	1.82645
63	1	1	1	1.8	3.15	60	0	89.1086	1473.27	-0.65856	-0.478893	1.01208	29.9664	103.05	140.258	151.112	2697.67	0.00449418	15.8295	0.924202	95.1671	0.332497	45.6342	351.797	1.79774	2.57295	7.22099	0.950885	2632	0.0108448	27.7768	0.849783	92.3923	0.236095	45.6769	341.77	1.79681	2.689	11.1537	1.06154	2610.01	0.00414573	41.0156	0.780203	92.5257	0.193372	45.2318	329.075	1.78326
66	1	1	0	6.27	2	51	2	129.608	2074.25	-0.818877	0.349062	6.56645	57.632	147.95	180.231	213.305	5391.06	0.00334012	26.5424	0.898723	119.841	0.254941	67.0259	451.24	1.89612	2.80302	12.522	1.04134	5434.01	0.00831137	38.0008	0.848755	123.704	0.207629	66.5776	456.805	1.88124	2.89511	15.9274	1.12187	5316.01	0.0035761	47.8503	0.800868	119.133	0.187068	66.3543	428.655	1.87673
72	1	0	0	13.24	74.15	14	3	139.408	1665.1	-1.00921	1.96092	2.79433	93.2985	152.244	187.812	220.444	4535.39	0.0022797	35.547	0.82924	98.2419	0.210313	71.2647	357.908	1.83231	2.80306	13.9843	1.10912	4552.01	0.00423772	71.7788	0.639016	97.6862	0.159269	70.947	318.947	1.79865	2.90638	28.2914	1.26448	4438.01	0.00204662	89.9122	0.544911	96.8549	0.141955	71.0721	297.517	1.77287
68	1	1	0	119.91	450	8	3	120.337	1583.94	-0.412233	0.627672	4.71295	75.3568	124.337	168.497	212.451	8857.24	0.00235965	26.6995	0.864509	95.2926	0.233459	61.3349	346.251	1.86978	2.81758	11.1621	1.05166	8876.01	0.00458106	24.3477	0.875133	94.3163	0.237912	61.1864	352.909	1.87502	2.8035	10.3895	1.03174	8768	0.0020763	37.1057	0.800567	92.9081	0.213219	61.2776	334.522	1.85836
78	1	0	0	2.75	6.14	54	2	128.629	1705.8	-0.649162	0.889029	4.15602	77.0256	137.923	178.891	221.535	14084.9	0.00211567	33.9256	0.835179	102.77	0.200598	66.3195	374.856	1.87598	2.91119	12.838	1.10213	14152	0.00856573	88.8622	0.577685	103.757	0.137827	65.9257	326.177	1.83507	3.06235	33.9148	1.3025	13948	0.00892526	93.0205	0.550423	101.346	0.131617	65.6307	312.352	1.83026
59	2	0	0	1.15	2	48	3	120.898	2215.57	-0.985565	0.414994	1.42739	42.2258	140.213	175.985	196.038	4896.62	0.00354785	21.7982	0.926334	134.384	0.293499	61.87	511.421	1.87695	2.7052	10.7179	0.989406	4866	0.010648	42.6098	0.842757	133.292	0.211882	62.4361	490.568	1.86615	2.84644	19.4224	1.13353	4782.01	0.0109433	59.1943	0.783727	133.433	0.184721	61.8034	474.527	1.86171
48	2	0	0	1.89	6.71	32	3	132.401	2475.38	-1.195	0.856267	1.27896	50.357	149.561	180.414	213.982	6099.41	0.00313545	38.9384	0.8735	151.105	0.239554	67.4004	558.761	1.86611	2.7963	20.0707	1.08454	5928	0.00913961	59.954	0.804905	150.335	0.191047	67.4422	541.368	1.84866	2.88695	28.7394	1.19932	5908	0.00781033	82.6912	0.727021	148.309	0.182445	67.2973	510.545	1.84578
70	2	0	0	2.32	2.93	48	2	140.912	1307.51	-0.305748	-0.00554856	47.6081	91.818	143.113	188.968	224.389	2219.3	0.00320194	29.3246	0.827311	80.3745	0.21055	72.1036	291.054	1.82018	2.72683	11.0899	1.06882	2168	0.0071525	84.5318	0.477567	80.5442	0.129077	72.0911	237.643	1.78148	2.86273	31.9064	1.29027	2130.01	0.0077658	95.0468	0.415921	80.0446	0.122243	71.2087	225.128	1.7722
60	2	0	0	2.57	56.29	40	2	147.443	880.362	-0.757507	2.39998	52.2482	113.837	156.833	182.685	216.829	4878.42	0.00395106	30.1465	0.72703	56.251	0.227503	75.0173	180.286	1.71535	2.67467	12.6801	1.06569	4888.01	0.012184	13.3724	0.877358	54.1662	0.319027	74.5396	203.306	1.74417	2.53887	6.09259	0.900994	4834	0.0032352	33.2885	0.689413	53.4787	0.225787	74.5041	180.621	1.72346
52	1	1	0	3.05	2	10	1	135.455	799.395	-1.31551	3.27436	32.3257	99.3086	146.734	170.058	194.059	9847.31	0.00522705	19.5342	0.809034	47.3537	0.284895	68.8664	167.663	1.68203	2.55628	8.813	0.956827	9826	0.00451648	31.0664	0.676357	47.1116	0.22667	68.9263	157.364	1.65609	2.65749	13.7056	1.07606	9762.01	0.0121406	37.9119	0.596452	46.433	0.209222	68.9165	147.794	1.64335
67	1	0	0	5.42	233.3	60	1	75.8121	2602.31	0.0822736	-1.1284	1.54853	3.49719	78.363	144.067	183.696	7764.34	0.00964232	24.7233	0.926605	165.073	0.322787	38.5324	627.318	1.88991	2.73559	12.3986	1.02724	7742	0.0168557	48.1803	0.855995	162.482	0.245824	38.5623	601.747	1.88397	2.84807	22.3033	1.17801	7738.01	0.0084489	62.9361	0.811371	162.716	0.224945	38.3993	587.919	1.88489
68	1	1	0	22.01	122.76	21	3	137.679	566.476	-1.87381	5.66327	41.1394	109.062	146.842	163.569	174.347	8937.14	0.0103345	6.51946	0.917904	34.9491	0.447197	69.767	124.203	1.57756	2.20046	2.90824	0.737409	8958.01	0.00971224	6.5884	0.908103	33.8352	0.393102	69.8341	128.744	1.57946	2.26814	2.73379	0.770827	8832.01	0.0148227	10.0059	0.849021	32.7578	0.340367	69.6303	121.001	1.56515
62	2	0	1	1.15	2	37	3	139.561	1718.29	-0.720068	1.21813	9.87263	87.2803	152.706	188.749	230.587	12647.7	0.00362686	13.1452	0.940192	103.433	0.33524	71.4597	395.168	1.89025	2.69822	5.9725	0.897524	12550	0.0109925	45.6104	0.77555	99.6727	0.182423	71.1242	353.071	1.86155	2.95336	17.9669	1.16789	12480	0.00336988	51.905	0.744796	98.1151	0.17052	71.1422	340.546	1.85175
69	2	0	1	1.66	3.39	60	2	122.191	1468.31	-0.409073	-0.171677	27.6825	69.7452	137.92	171.503	201.472	4858.68	0.00378584	11.5436	0.944048	89.6908	0.333713	62.6419	341.022	1.85875	2.63697	4.63915	0.86911	4760.01	0.0037716	31.4807	0.82464	87.6932	0.211615	63.1898	319.299	1.83941	2.83337	12.613	1.08925	4688.01	0.00849918	39.261	0.774558	86.7171	0.185092	62.7263	307.584	1.8413
73	2	0	0	1	2	60	2	129.438	695.599	-0.837211	0.998743	47.4986	94.0761	141.169	161.557	176.711	4927.47	0.00671226	8.24879	0.916303	42.0905	0.389675	66.0368	154.402	1.68037	2.38704	3.12805	0.793175	4890	0.0154007	8.23058	0.90523	40.3337	0.352631	66.3607	153.096	1.68532	2.41111	3.31223	0.819241	4836.01	0.00746629	15.9954	0.796818	38.8757	0.301748	66.2426	139.486	1.66535
72	2	0	1	2.86	5.36	60	2	121.029	1134.9	-1.18492	1.14328	19.1976	71.1609	137.846	158.195	172.915	5044.46	0.00656656	9.62647	0.927601	66.09	0.387173	62.5829	250.174	1.7395	2.44525	4.68122	0.830808	4968	0.0142367	11.6218	0.913314	65.7585	0.322339	62.5173	251.416	1.73031	2.53031	4.88346	0.887654	4892	0.00793351	17.67	0.864224	63.3205	0.310675	62.1205	235.598	1.72644
73	1	0	0	2.59	2	60	3	105.37	3313.37	-0.137311	-0.740448	1.81179	13.8097	117.814	179.952	231.629	3554.85	0.00250252	69.6142	0.830466	203.056	0.177034	54.9477	741.302	1.98637	2.9989	30.3048	1.25081	3588	0.00945591	141.642	0.6596	202.577	0.122071	54.4678	668.664	1.96641	3.09793	56.61	1.40219	3496.01	0.011167	171.306	0.576153	201.284	0.121282	54.5097	633.821	1.97122
63	2	0	0	3.6	13.42	60	0	127.853	1483.43	-1.18938	1.41414	2.56339	76.8633	138.027	173.178	190.161	3276.82	0.00408592	27.2651	0.847478	87.098	0.251411	66.253	311.055	1.77861	2.66708	11.7572	1.03808	3202	0.00531977	31.4952	0.820124	86.0138	0.207906	65.7848	312.552	1.77026	2.72797	12.3293	1.08483	3170.01	0.00626163	41.2425	0.758813	85.3533	0.22222	65.4408	300.153	1.77284
82	2	0	1	1.93	6.35	60	2	123.242	826.141	-0.930467	1.5742	31.2855	87.7918	130.17	161.904	176.659	14407.8	0.0064458	7.65579	0.937041	48.8074	0.405424	63.3313	187.488	1.7238	2.42267	3.14449	0.787601	14392	0.0122571	13.882	0.861277	49.3358	0.300804	62.5816	183.472	1.7152	2.5767	5.51136	0.925185	14324	0.00407559	21.8968	0.769632	47.2078	0.251586	62.7865	166.932	1.69809
66	1	1	0	5.87	2	36	3	132.362	718.962	-1.4808	4.41278	27.7683	104.384	141.037	165.565	185.452	3832.63	0.00450816	24.6877	0.722147	42.7614	0.243844	68.1644	145.504	1.63621	2.5434	10.8636	1.02002	3742.01	0.0138917	24.7188	0.711303	41.643	0.242609	68.3193	141.848	1.63636	2.53939	11.0028	1.0182	3718.01	0.012227	35.9108	0.581922	42.7979	0.214303	67.2722	135.264	1.62081
75	2	1	0	2.23	10.41	60	0	136.151	837.795	-0.786202	1.20992	46.7636	99.5268	144.952	175.831	192.07	13147.4	0.00773086	5.61178	0.960157	51.1727	0.461851	69.2604	195.255	1.74429	2.35042	2.22665	0.714785	13004	0.00868153	9.88868	0.905364	50.1166	0.32307	69.3138	190.573	1.72987	2.52447	3.74786	0.856487	12956	0.00813128	12.5124	0.88171	48.9247	0.301016	69.0235	183.183	1.72885
67	1	1	1	2.8	11.44	60	2	119.977	1037.74	-0.404037	0.33699	31.7537	75.6827	130.169	161.385	188.916	5431.42	0.00497802	9.72399	0.936379	66.2246	0.362893	61.2053	243.887	1.79732	2.5305	3.83936	0.833004	5326.01	0.00640894	30.9514	0.758942	62.2248	0.210649	61.0466	217.927	1.77323	2.76279	12.3058	1.0887	5260	0.012171	40.0662	0.673619	61.3368	0.186922	60.7156	205.282	1.75607
75	1	0	0	11.03	0	48	2	139.008	752.164	-0.66697	0.977019	62.6277	103.972	145.194	177.634	202.129	6647.99	0.00622866	7.76616	0.92505	47.8855	0.412243	70.775	176.361	1.72453	2.38474	3.66715	0.758378	6626	0.00587828	9.06098	0.908478	46.2834	0.34676	71.2323	176.054	1.71786	2.47115	3.78659	0.834052	6594.01	0.0095879	14.9101	0.842806	45.9195	0.293098	70.3254	168.764	1.70868
46	1	1	0	8.77	13.44	47	2	126.774	1280.52	-0.87029	1.35498	9.08193	82.2485	132.217	172.566	195.328	6557.09	0.00316954	23.1734	0.859267	78.2616	0.25526	65.4661	283.882	1.81139	2.72029	10.3007	1.01178	6514.01	0.00419593	37.1564	0.761989	77.2082	0.20419	65.2657	271.649	1.79848	2.82029	15.0655	1.12177	6412	0.00884935	47.7502	0.701529	77.6044	0.183377	64.5773	262.63	1.79277
74	2	0	0	40.01	34.39	38	3	124.082	1839.17	-1.01328	0.65124	1.50522	58.1746	140.963	174.454	199.791	3109.02	0.00285701	35.5431	0.847674	113.065	0.236786	63.6451	404.996	1.84529	2.73133	17.5615	1.07965	3046.01	0.00823917	44.6977	0.805747	111.826	0.196206	63.7131	402.599	1.83001	2.81691	18.9213	1.15678	2996.01	0.00567079	61.8312	0.71771	106.764	0.172489	63.7474	365.203	1.81911
77	1	0	0	3	24.11	13	3	154.628	876.753	0.676912	1.12729	98.2425	120.903	158.827	196.986	261.002	4486	0.00352987	25.383	0.774659	55.0128	0.262749	78.4797	190.681	1.72246	2.65286	11.4154	1.03254	4472.01	0.0138213	11.2434	0.900543	54.3434	0.360498	78.5083	206.125	1.74347	2.50366	5.32554	0.870956	4410.01	0.0106653	31.5837	0.713975	54.3964	0.229352	78.3014	185.992	1.71658
42	1	1	1	1.52	2	60	3	130.227	1732.06	-1.04923	1.22541	2.28397	75.624	137.165	176.048	202.554	7391.14	0.00339312	30.7045	0.860043	102.858	0.243247	66.3751	380.233	1.8442	2.77766	14.9157	1.04468	7344.01	0.00923681	53.2454	0.742374	101.716	0.174013	66.3344	353.608	1.82824	2.91011	21.9036	1.19567	7242.01	0.0108137	71.9457	0.651317	100.295	0.159796	66.3477	329.233	1.80866
63	1	0	0	3.52	4.09	21	2	126.088	704.027	-0.351922	1.34707	54.8806	94.7978	128.216	162.999	187.648	8356.54	0.00330426	24.0262	0.738231	44.9757	0.230772	63.876	147.457	1.69594	2.64739	8.99639	1.02675	8286.01	0.00644767	26.7701	0.688072	42.9113	0.220217	63.8582	144.845	1.68969	2.67169	10.3284	1.0513	8240.01	0.00543044	44.7711	0.480393	42.8636	0.1732	63.5829	126.682	1.65057
59	2	0	0	1.48	7.72	60	0	106.007	2296.7	-0.632735	-0.424072	1.63698	24.2156	116.73	164.345	191.408	2689.8	0.00296487	32.4497	0.887606	139.637	0.247605	55.3409	516.642	1.89199	2.76935	15.0162	1.07073	2636	0.0110241	59.711	0.787943	138.054	0.177037	55.5326	492.482	1.88008	2.87999	24.4238	1.22526	2550.01	0.00511112	87.9533	0.671361	133.481	0.161195	55.3473	445.961	1.86085
74	2	0	0	2.52	7.75	60	1	125.029	1938.18	-0.570691	0.516401	2.01277	66.9709	135.529	183.028	219.706	9848.31	0.00193935	37.2805	0.846847	119.637	0.199157	63.457	428.607	1.91062	2.93502	14.9483	1.12683	9774	0.00304776	76.2634	0.674022	116.544	0.150764	63.7397	389.909	1.8807	3.06168	30.1845	1.2723	9686.01	0.00866055	99.3357	0.578384	115.477	0.126626	63.5228	362.545	1.8717
49	1	1	0	1.78	4.28	60	2	122.152	2196.54	-0.980498	0.702655	1.11213	49.5154	133.506	176.98	203.512	10376.9	0.00332633	31.6477	0.884512	132.629	0.248435	63.2375	492.637	1.87477	2.82053	14.5387	1.07836	10266	0.0103508	63.8741	0.760083	128.628	0.179537	63.5063	450.644	1.84577	2.94724	27.0869	1.2334	10208	0.0103499	80.601	0.691272	128.837	0.163586	62.5742	434.753	1.82315
69	1	0	0	1.18	3.06	32	2	118.073	3807.2	0.140189	-0.250148	1.49627	31.6321	121.567	203.393	256.943	3225.23	0.00169435	78.5742	0.838223	233.24	0.197629	61.251	851.913	2.01428	2.96726	43.6939	1.21175	3182	0.00955024	125.52	0.740255	233.809	0.144125	61.2751	809.72	2.00519	3.05583	57.1494	1.35885	3138.01	0.0101335	159.061	0.668534	233.269	0.124379	60.9495	774.02	2.0013
68	1	0	0	1	4.92	60	0	127.296	1823.15	-0.723805	0.723092	5.35821	70.5857	132.649	182.508	215.957	3310.85	0.00300817	25.522	0.892006	112.304	0.25589	64.9658	411.164	1.87553	2.76328	10.9532	1.03241	3256.01	0.00929094	74.258	0.678808	112.435	0.14022	65.1838	375.471	1.84966	2.93287	29.4239	1.26497	3186.01	0.00731062	92.903	0.580762	110.417	0.134113	64.6879	348.753	1.83858
39	1	1	1	1	3.41	60	0	110.3	787.804	-1.26913	1.94908	17.8389	70.4147	121.28	146.409	165.92	10644.5	0.00869832	7.36097	0.926241	49.1836	0.41556	56.1135	178.205	1.67898	2.34974	3.30587	0.770667	10580	0.00718512	9.51617	0.906088	46.6692	0.341587	56.6158	177.166	1.66424	2.4376	3.94566	0.852781	10508	0.0140806	16.7254	0.82196	45.4241	0.274343	56.2217	164.964	1.64911
79	2	0	0	59	11.55	25	2	153.18	1149.49	-1.63221	3.81204	28.5579	112.794	161.577	190.814	208.262	14645.9	0.00497099	17.1433	0.879637	70.9545	0.306231	77.8325	254.432	1.72429	2.58406	7.78428	0.943306	14606	0.0104783	20.5138	0.852948	68.2749	0.265306	78.5886	252.592	1.72403	2.63306	9.1138	0.98392	14458	0.00454808	26.4366	0.802977	66.4579	0.250191	77.8262	239.374	1.71199
63	1	1	0	8.2	12.3	21	3	147.134	2011.38	0.117457	-0.074059	41.4349	96.5297	146.047	204.475	262.628	6213	0.00364513	9.03109	0.974635	125.239	0.370232	75.498	483.144	1.92385	2.6348	3.73681	0.825771	6152	0.00460275	17.5586	0.932405	122.98	0.264209	75.4741	474.346	1.90546	2.7734	6.60979	0.966333	6098	0.0110208	21.8753	0.912197	121.762	0.251342	75.0043	465.162	1.90426
66	1	0	0	2.26	10.55	19	2	132.088	2002.64	-1.20428	1.67524	1.58076	77.3654	146.149	186.962	210.124	6661.82	0.00320522	47.4318	0.809979	123.166	0.204822	67.4289	432.806	1.83203	2.82719	22.4175	1.15011	6640	0.00711939	76.8671	0.684475	121.114	0.171252	67.938	407.577	1.79664	2.92042	32.51	1.27496	6458.01	0.00992548	101.992	0.576697	118.565	0.147991	67.4486	372.275	1.78571
72	1	1	1	4.92	4.55	51	2	117.441	1177.17	-0.816071	0.346523	23.1068	65.3958	124.891	158.236	183.579	3732.85	0.00357679	16.3144	0.895681	72.9499	0.286645	60.6645	265.794	1.78092	2.6131	6.66196	0.942828	3642.01	0.00957327	28.0832	0.800385	69.8091	0.206079	60.0527	251.142	1.74701	2.7217	10.3088	1.05704	3544.01	0.00376531	36.7831	0.733756	67.6708	0.188271	60.3537	233.906	1.74072
63	1	0	0	1.24	2	24	3	123.598	810.419	-1.21882	3.23666	16.1364	94.3201	133.771	163.396	182.283	7434.78	0.00676017	9.79397	0.910501	50.6857	0.381162	62.8105	178.99	1.69453	2.41557	4.38621	0.827194	7436	0.00969884	18.9171	0.801713	47.5713	0.278809	62.701	171.337	1.6766	2.56758	8.29721	0.973553	7236.01	0.0120562	26.2065	0.716952	45.3465	0.250222	62.9805	155.166	1.65886
61	2	0	0	2.42	2	60	0	77.5695	731.019	-0.247937	0.215626	5.60323	41.1996	86.2179	119.549	143.661	12014.7	0.00406032	18.2259	0.802574	47.1456	0.261856	39.3303	161.493	1.71171	2.62894	7.06489	0.983469	11972	0.00631893	54.0065	0.400673	44.5682	0.1643	40.1723	124.238	1.6579	2.79958	20.4409	1.20528	12016	0.00495311	64.677	0.279746	44.6298	0.146959	39.406	113.824	1.63094
63	1	0	0	1.93	6.35	35	3	134.425	471.923	-0.927354	1.97364	65.2963	107.364	146.14	167.67	177.428	14910.4	0.00995781	4.97046	0.920968	32.436	0.456831	68.0819	110.408	1.6115	2.23518	2.20952	0.714046	14872	0.00830413	5.59476	0.911415	28.939	0.419729	68.4611	110.132	1.618	2.27528	2.38908	0.743449	14754	0.0160854	8.58697	0.853191	28.4731	0.367703	68.1221	105.305	1.60642
82	1	0	0	2.42	6.33	32	3	134.806	922.112	-0.252607	0.402277	49.873	99.7794	138.054	180.515	206.704	2281.99	0.004424	13.9715	0.89005	57.0072	0.293904	68.6107	214.258	1.76432	2.54413	5.19434	0.903493	2198	0.00818026	31.2865	0.720857	55.8025	0.205403	68.3597	191.898	1.73663	2.68434	11.6258	1.08744	2186.01	0.00419983	35.6409	0.691048	56.0422	0.204749	68.0592	188.519	1.7228
66	1	0	0	45.66	6.55	48	2	136.01	1230.61	-1.51489	2.87803	8.426	92.4199	149.445	179.788	185.648	6167.24	0.00629577	14.1482	0.906906	72.0635	0.376544	69.5063	273.171	1.74157	2.4675	7.93367	0.885844	6032	0.0136979	13.9455	0.906655	73.9609	0.373513	69.8633	281.885	1.74695	2.49052	7.75118	0.87934	5954	0.0113715	25.2162	0.826626	71.5813	0.30545	69.2966	261.124	1.72988
67	2	0	0	1.15	4.99	20	3	92.3742	1511.29	-1.06831	0.0247575	1.00314	22.0916	108.765	135.485	151.01	6191.2	0.00707527	18.7316	0.910634	92.9676	0.350877	48.412	340.607	1.72277	2.48232	9.74104	0.940409	6148	0.0117268	21.2305	0.888139	90.5943	0.308274	47.8486	341.129	1.71233	2.5454	11.0114	0.987764	5984.01	0.0133987	32.8289	0.81377	88.0406	0.276347	47.953	319.335	1.70389
43	2	0	0	1.53	29.49	60	0	137.274	1185.18	-1.4348	2.62807	21.8799	86.3278	149.521	176.667	194.256	7236.72	0.00695501	12.3816	0.919952	67.0989	0.375585	70.0182	256.407	1.7187	2.43699	6.07828	0.852748	7186	0.00702241	14.3436	0.899052	67.4735	0.317039	69.9968	255.542	1.71121	2.5119	6.70998	0.908376	7132.01	0.00561622	22.0798	0.830936	65.012	0.267546	69.8156	237.959	1.69942
77	2	0	0	90.22	192.9	12	3	133.283	1024.4	-2.05961	4.97209	4.72145	96.4586	145.125	167.621	179.037	17648.6	0.00979895	9.41828	0.935487	60.8144	0.418325	67.6491	230.09	1.63915	2.32747	4.50639	0.798796	17630	0.017119	8.83102	0.932049	60.1119	0.449163	67.8313	231.62	1.64668	2.28898	5.36253	0.762604	17418	0.0167242	15.2399	0.870643	58.3457	0.357591	67.5931	218.142	1.63691
62	2	0	0	1	2.63	60	1	126.527	1727.74	-0.692026	0.582819	3.32524	74.4137	137.91	176.239	212.886	4794.95	0.00209111	31.8406	0.84959	105.96	0.214718	64.822	380.61	1.87641	2.82798	13.3411	1.08381	4674	0.00540309	65.0625	0.686421	101.829	0.154758	64.8133	342.229	1.8443	2.93872	26.6394	1.23364	4708.01	0.0109278	70.0501	0.6604	102.951	0.160213	64.4034	341.757	1.84058
83	2	0	0	13.72	109.44	24	3	124.786	1266.86	-1.17448	1.91137	5.02723	80.2024	131.426	170.105	186.845	5053.52	0.00357292	26.4582	0.838919	79.6157	0.243127	64.0171	279	1.77357	2.68351	11.4176	1.03548	4996.01	0.00664526	31.5609	0.795419	74.6316	0.217001	63.9982	266.977	1.76896	2.72207	13.3403	1.07385	4912.01	0.0110624	42.2075	0.728063	75.2443	0.200792	63.4445	258.769	1.75847
52	2	0	0	1	2	60	0	99.326	2703.35	-0.621067	-0.866313	1.77534	7.68962	122.362	162.368	179.226	665.394	0.00788946	27.2875	0.917856	160.416	0.316129	53.0561	608.253	1.79411	2.38614	13.5541	1.04499	628.006	0.0110823	24.7844	0.929988	155.543	0.329321	52.904	597.373	1.78964	2.36244	12.732	1.01123	610.003	0.0145323	43.2328	0.864042	153.465	0.235731	53.038	570.596	1.80486
61	2	0	0	1	2	60	1	103.861	1701.42	-0.495884	-0.0457999	2.41776	42.6182	113.265	152.69	193.964	2889.28	0.00269098	28.6417	0.86849	106.368	0.261922	53.223	382.01	1.86039	2.76177	12.7121	1.05826	2820	0.00458761	45.1309	0.791438	104.185	0.186214	53.8489	371.613	1.85252	2.85424	17.9468	1.15868	2802.01	0.00403741	64.9027	0.682145	101.713	0.153384	53.1849	341.944	1.84246
56	1	1	1	41.04	110.5	23	3	132.475	1383.89	-0.959188	1.42372	9.04413	84.1689	141.708	179.156	203.403	2983.87	0.00318099	29.024	0.831147	84.6225	0.234876	67.492	301.265	1.81438	2.72213	12.1896	1.05194	2922.01	0.0107637	50.8489	0.696917	81.9242	0.178161	68.1739	276.832	1.78703	2.80253	20.9552	1.17387	2900.01	0.007463	66.7875	0.596922	81.7195	0.158795	67.324	260.064	1.76741
55	1	1	0	1.41	7.46	26	3	132.537	1437.37	-0.884965	1.90475	3.38361	88.737	144.883	180.607	212.339	7302.63	0.0029657	32.0426	0.826341	89.5997	0.212962	68.1259	318.553	1.82239	2.81414	12.6664	1.09352	7390	0.010339	59.8674	0.656624	87.0952	0.167138	67.6106	288.483	1.78319	2.90552	23.3882	1.21951	7260.01	0.00607624	76.3083	0.563895	86.6938	0.149153	67.2098	270.47	1.78397
53	2	0	0	1	2.13	60	3	105.828	3092.77	-0.38395	-0.973347	1.73841	17.0881	120.101	180.241	205.853	9472.3	0.00293267	28.0944	0.932598	193.492	0.271397	54.5377	736.39	1.96192	2.87437	13.5917	1.04881	9446.01	0.0047021	38.3352	0.900186	190.693	0.233513	54.0094	724.452	1.96434	2.93403	18.4724	1.11823	9404	0.00640551	56.5209	0.85191	189.6	0.204688	54.0838	701.86	1.9581
68	1	1	0	4.56	32.98	60	1	136.168	1935.79	-0.846068	1.07093	3.62063	78.4783	146.044	190.63	224.053	3667.86	0.00283664	31.7427	0.863177	114.402	0.234126	69.8565	413.888	1.87714	2.79715	13.576	1.07426	3654.01	0.00819965	92.0832	0.592683	112.755	0.147325	70.5034	358.927	1.83596	2.96515	38.5006	1.30913	3594	0.00243697	106.116	0.516376	108.466	0.129876	70.0853	327.74	1.82386
74	2	0	1	4.78	2	60	1	138.747	1037.2	-0.955491	1.42755	42.5807	91.7792	153.891	181.933	206.794	7776.74	0.00626828	7.60522	0.948199	65.5098	0.406156	70.3435	244.276	1.76015	2.44144	3.22699	0.778573	7618	0.0132647	18.6127	0.853048	60.1895	0.275151	71.1679	222.128	1.73327	2.63366	7.80645	0.981695	7544.01	0.00418998	24.2373	0.800811	60.2291	0.243169	70.6875	216.684	1.72724
70	2	0	0	3.69	2	31	2	154.723	583.995	-1.91044	5.34012	63.9296	123.787	162.192	181.124	199.174	5568.19	0.0144012	5.16223	0.927344	34.7329	0.48563	79.0029	129.623	1.56078	2.13788	2.55621	0.717354	5570.01	0.0190882	3.20527	0.964358	35.9294	0.516257	77.9804	140.508	1.56709	2.08763	1.52157	0.64099	5496.01	0.0193931	7.20912	0.901863	33.8997	0.428094	78.0846	128.369	1.54959
78	2	0	0	1.36	6.16	60	1	125.847	2431.71	-0.822522	0.32504	1.46402	49.3672	143.249	180.916	210.201	8715.18	0.00227652	33.5267	0.892627	148.106	0.227952	64.8005	551.527	1.92429	2.88854	14.2824	1.0864	8666	0.0029808	78.2557	0.738501	146.147	0.149646	64.2555	506.326	1.88822	3.04273	30.9999	1.28336	8600	0.00690796	99.9022	0.661024	144.314	0.137164	64.0802	477.321	1.8836
53	1	0	0	1.39	2.51	60	1	132.689	1081.4	-0.776158	1.41819	28.9733	92.3777	139.4	175.607	207.368	3971.36	0.00431864	14.8726	0.89117	66.1004	0.300907	67.9966	239.283	1.77879	2.57908	5.80101	0.916801	3950.01	0.00780508	31.4294	0.758664	64.4676	0.196117	67.4993	226.434	1.75215	2.74747	11.4498	1.08994	3856	0.011591	38.9602	0.702153	64.2448	0.18275	67.4683	218.025	1.74583
51	1	1	0	1.14	2	21	3	148.971	773.98	-0.523462	0.478731	69.4202	111.251	153.669	184.936	205.332	2738.61	0.00342758	38.9954	0.588805	47.1481	0.193946	76.1917	147.332	1.68036	2.68267	15.7217	1.12954	2678.01	0.00512777	16.1813	0.841027	47.9036	0.287824	75.7774	175.436	1.71663	2.55942	6.65957	0.950918	2618.01	0.00477302	43.8591	0.537137	46.6237	0.173935	75.2456	142.641	1.67101
56	2	0	1	2.57	2	55	1	120.598	917.502	-0.852448	2.41412	5.28032	85.9502	129.006	157.125	189.891	5229.85	0.00546172	8.08145	0.922782	55.6745	0.383088	62.289	199.759	1.73471	2.44214	3.6501	0.808961	5218.01	0.0114751	17.1124	0.844794	52.9579	0.267036	61.9305	194.711	1.72676	2.59362	6.85199	0.954436	5088.01	0.00469199	23.5754	0.764794	49.4121	0.251724	61.5338	174.053	1.70963
64	1	0	1	22.01	122.76	50	2	101.909	1565.08	-0.303885	-0.820796	14.1666	45.2049	109.21	149.488	177.416	13196.8	0.00432599	8.26715	0.965932	96.2771	0.393016	51.8717	375.485	1.86863	2.57223	3.52034	0.792748	13040	0.00374765	10.0582	0.956227	94.7959	0.350541	52.0607	369.135	1.86192	2.63715	4.39792	0.850981	12980	0.00279357	15.2185	0.929149	95.2372	0.309935	51.8956	365.729	1.86106
43	2	0	0	6.31	18.33	60	3	131.266	2178.86	-0.635611	0.611525	3.35447	68.9503	145.818	183.712	238.655	5840.11	0.00265377	35.965	0.868185	129.068	0.208543	67.6377	478.781	1.91294	2.90926	14.6536	1.10846	5742.01	0.00182483	108.688	0.576917	128.392	0.122154	67.3676	404.858	1.86749	3.06775	40.8973	1.34697	5640.01	0.00455837	116.247	0.54111	124.781	0.115605	67.1904	382.858	1.85596
74	1	1	1	1.31	2.6	60	1	115.258	2958.94	-0.359516	-0.73995	2.25298	31.4406	130.107	185.551	227.489	5227.15	0.00228668	32.5911	0.912308	181.35	0.231038	59.1257	687.394	1.98686	2.94123	14.3785	1.08608	5222.01	0.0079457	61.5908	0.840112	182.011	0.160764	59.0179	666.46	1.98075	3.06717	23.9271	1.23328	5170.01	0.00290904	80.6452	0.774973	178.4	0.153716	59.2279	632.926	1.9632
75	2	0	0	4.4	2	57	2	135.836	1231.85	-0.766572	0.601895	37.9038	85.9904	142.69	177.747	206.862	1875.8	0.00385216	23.3792	0.836353	71.9232	0.251101	70.136	256.094	1.77715	2.61248	9.70143	1.01846	1876.01	0.0127076	35.978	0.757578	72.2682	0.205889	69.4813	253.069	1.76363	2.69802	13.9213	1.11308	1838	0.0123679	46.7537	0.67267	70.1224	0.184713	69.5336	233.727	1.75095
76	2	0	0	8.51	9.61	49	2	120.075	2007.57	-0.534872	-0.940996	27.62	48.4315	131.487	169.655	187.557	4499.97	0.00493766	14.4011	0.951039	126.006	0.344568	62.0562	477.522	1.84935	2.60029	7.24663	0.88954	4526	0.00682119	10.0614	0.960327	123.504	0.353128	61.486	483.929	1.84718	2.59181	4.45672	0.855022	4428	0.00348599	21.1948	0.917852	122.245	0.274658	61.3223	467.762	1.82872
60	2	0	0	2.36	83.82	51	2	136.16	636.424	-2.23307	7.98483	19.1523	112.746	140.292	165.896	182.78	10247.5	0.0101231	9.35774	0.881444	38.5825	0.423798	69.0807	138.529	1.57523	2.24594	5.2847	0.794364	10440	0.0185965	6.48817	0.920789	39.3143	0.470956	69.598	150.776	1.58894	2.19315	3.74344	0.721974	10192	0.0160856	14.0357	0.81435	36.2862	0.374645	69.0925	131.115	1.56887
59	1	0	0	4.47	7.88	49	2	135.95	786.99	-0.73795	1.15604	50.6004	102.498	138.576	172.324	193.878	2264.06	0.00453696	15.8583	0.838695	46.1489	0.28448	69.5488	164.443	1.69732	2.50618	6.30197	0.93769	2254.01	0.0123409	24.1704	0.739617	44.7908	0.244256	69.8972	155	1.67706	2.58783	9.32931	1.03509	2212	0.00838056	28.9079	0.679732	43.9579	0.211981	69.3174	146.909	1.67012
72	2	0	0	4.55	3.72	60	3	103.86	703.818	-1.42385	2.72136	8.34536	71.7489	115.457	139.741	149.489	16544.6	0.00736799	9.28011	0.90736	42.2682	0.377767	53.3368	157.843	1.64572	2.37279	3.88065	0.815289	16460	0.00771599	21.2501	0.75563	42.0133	0.273584	53.3204	146.796	1.60655	2.54549	9.27704	1.0089	16336	0.00717486	26.033	0.687531	41.2783	0.239961	52.7058	139.062	1.58772
71	1	1	0	1.14	2	60	2	126.894	428.373	-1.17524	2.17303	57.152	101.907	132.84	155.75	166.221	18117.6	0.0132952	4.20332	0.931338	28.4411	0.51994	65.2909	96.7683	1.57522	2.11804	1.73677	0.661188	18060	0.0198191	4.76113	0.90878	25.1298	0.445645	64.7666	95.7468	1.56491	2.19708	2.05986	0.714543	18020	0.0122676	7.58087	0.853597	24.5928	0.373588	64.3995	90.7748	1.55105
[truncated: 259 more columns]
